# Supplementary material for: Dilithium disodium nickel(II) cyclo­hexa­phosphate dodeca­hydrate, Li2Na2NiP6O18·12H2O
Source: Acta Crystallogr Sect E Struct Rep Online. 2012 Jul 7;68(Pt 8):i62–3. doi: 10.1107/S1600536812029960 (PMC3414093; doi:10.1107/S1600536812029960)
Supplement: Supplementary file 1 [file e-68-00i62-sup1.cif]

##############################################################################
#                                                                            #
# This CIF contains the data in a paper accepted for publication in          #
# Acta Crystallographica Section E. It conforms to the requirements of       #
# Notes for Authors for Acta Crystallographica Section E, and has been       #
# peer reviewed under the auspices of the IUCr Commission on Journals.       #
#                                                                            #
# Full details of the Crystallographic Information File format               #
# are given in the paper "The Crystallographic Information File (CIF):       #
# a New Standard Archive File for Crystallography" by S. R. Hall, F. H.      #
# Allen and I. D. Brown [Acta Cryst. (1991), A47, 655-685].                  #
#                                                                            #
# The current version of the core CIF dictionary is obtainable from          #
# ftp://ftp.iucr.org/pub/cif_core.dic.                                       #
#                                                                            #
# Software is freely available for graphical display of the structure(s)     #
# in this CIF. For information consult the CIF software page                 #
# http://www.iucr.org/resources/cif/software.                                #
#                                                                            #
# This file may be used for bona fide research purposes within the           #
# scientific community so long as proper attribution is given to the journal # 
# article from which it was obtained.                                        #
#                                                                            #
##############################################################################
data_I
_audit_creation_method     SHELXL-97
_chemical_name_systematic
;
Dilithium disodium nickel(II) cyclohexaphosphate dodecahydrate
;
_chemical_name_common     ?
_chemical_formula_moiety     'Li2 Na2 Ni O18 P6, 12(H2 O)'
_chemical_formula_sum     'H24 Li2 Na2 Ni O30 P6'
_chemical_formula_iupac     'Li2 Na2 Ni P6 O18, 12H2 O'
_chemical_formula_weight     808.58
_chemical_melting_point     ?
_symmetry_cell_setting     monoclinic
_symmetry_space_group_name_H-M     'C 2/c'
_symmetry_space_group_name_Hall     '-C 2yc'
loop_
    _symmetry_equiv_pos_as_xyz
    'x, y, z'
    '-x, y, -z+1/2'
    'x+1/2, y+1/2, z'
    '-x+1/2, y+1/2, -z+1/2'
    '-x, -y, -z'
    'x, -y, z-1/2'
    '-x+1/2, -y+1/2, -z'
    'x+1/2, -y+1/2, z-1/2'
_cell_length_a     17.728(9)
_cell_length_b     10.213(2)
_cell_length_c     14.801(7)
_cell_angle_alpha     90.00
_cell_angle_beta     112.04(4)
_cell_angle_gamma     90.00
_cell_volume     2484.0(18)
_cell_formula_units_Z     4
_cell_measurement_reflns_used     25
_cell_measurement_theta_min     8.33
_cell_measurement_theta_max     10.77
_cell_measurement_temperature     298(2)
_exptl_crystal_description     prism
_exptl_crystal_colour     green
_exptl_crystal_size_max     0.40
_exptl_crystal_size_mid     0.35
_exptl_crystal_size_min     0.30
_exptl_crystal_density_diffrn     2.162
_exptl_crystal_density_meas     ?
_exptl_crystal_density_method     'not measured'
_exptl_crystal_F_000     1640
_exptl_absorpt_coefficient_mu     0.692
_exptl_absorpt_correction_type     refdelf
_exptl_absorpt_process_details     '(Walker & Stuart, 1983)'
_exptl_absorpt_correction_T_min     0.7692
_exptl_absorpt_correction_T_max     0.8192
_exptl_special_details     ?
_diffrn_ambient_temperature     298(2)
_diffrn_radiation_type     AgK\a
_diffrn_radiation_wavelength     0.56085
_diffrn_radiation_source     'fine-focus sealed tube'
_diffrn_radiation_monochromator     graphite
_diffrn_measurement_device_type     'Nonius MACH-3'
_diffrn_measurement_method     'non-profiled omega scans'
_diffrn_detector_area_resol_mean     ?
_diffrn_reflns_number     7168
_diffrn_reflns_av_R_equivalents     0.0345
_diffrn_reflns_av_sigmaI/netI     0.0519
_diffrn_reflns_theta_min     2.34
_diffrn_reflns_theta_max     27.97
_diffrn_reflns_theta_full     27.97
_diffrn_measured_fraction_theta_max     0.998
_diffrn_measured_fraction_theta_full     0.998
_diffrn_reflns_limit_h_min     -29
_diffrn_reflns_limit_h_max     27
_diffrn_reflns_limit_k_min     -1
_diffrn_reflns_limit_k_max     17
_diffrn_reflns_limit_l_min     -1
_diffrn_reflns_limit_l_max     24
_diffrn_standards_number     2
_diffrn_standards_interval_count     ?
_diffrn_standards_interval_time     120
_diffrn_standards_decay_%     2
_refine_special_details
;
Refinement of <i>F</i>^2^ against ALL reflections. The weighted <i>R</i>-factor
<i>wR</i> and goodness of fit <i>S</i> are based on <i>F</i>^2^, conventional
<i>R</i>-factors <i>R</i> are based on <i>F</i>, with <i>F</i> set to zero for
negative <i>F</i>^2^. The threshold expression of <i>F</i>^2^ >
\s(<i>F</i>^2^) is used only for calculating <i>R</i>-factors(gt) <i>etc</i>.
and is not relevant to the choice of reflections for refinement.
<i>R</i>-factors based on <i>F</i>^2^ are statistically about twice as large
as those based on <i>F</i>, and <i>R</i>- factors based on ALL data will be
even larger.
;
_reflns_number_total     6076
_reflns_number_gt     4296
_reflns_threshold_expression     I>2\s(I)
_refine_ls_structure_factor_coef     Fsqd
_refine_ls_matrix_type     full
_refine_ls_R_factor_all     0.0825
_refine_ls_R_factor_gt     0.0442
_refine_ls_wR_factor_gt     0.0910
_refine_ls_wR_factor_ref     0.1021
_refine_ls_goodness_of_fit_ref     1.065
_refine_ls_restrained_S_all     1.065
_refine_ls_number_reflns     6076
_refine_ls_number_parameters     186
_refine_ls_number_restraints     2
_refine_ls_hydrogen_treatment     constr
_refine_ls_weighting_scheme     calc
_refine_ls_weighting_details
         'calc w=1/[\s^2^(Fo^2^)+(0.0389P)^2^+4.0280P] where P=(Fo^2^+2Fc^2^)/3'
_atom_sites_solution_hydrogens     geom
_atom_sites_solution_primary     direct
_atom_sites_solution_secondary     difmap
_refine_ls_shift/su_max     0.003
_refine_ls_shift/su_mean     0.001
_refine_diff_density_max     0.797
_refine_diff_density_min     -0.605
_refine_ls_extinction_method     none
_refine_ls_extinction_coef     ?
loop_
    _atom_type_symbol
    _atom_type_description
    _atom_type_scat_dispersion_real
    _atom_type_scat_dispersion_imag
    _atom_type_scat_source
    'H' 'H' 0.0000 0.0000
                         'International Tables Vol C Tables 4.2.6.8 and 6.1.1.4'
    'Li' 'Li' -0.0004 0.0000
                         'International Tables Vol C Tables 4.2.6.8 and 6.1.1.4'
    'Na' 'Na' 0.0218 0.0150
                         'International Tables Vol C Tables 4.2.6.8 and 6.1.1.4'
    'Ni' 'Ni' 0.3147 0.7232
                         'International Tables Vol C Tables 4.2.6.8 and 6.1.1.4'
    'O' 'O' 0.0056 0.0036
                         'International Tables Vol C Tables 4.2.6.8 and 6.1.1.4'
    'P' 'P' 0.0667 0.0580
                         'International Tables Vol C Tables 4.2.6.8 and 6.1.1.4'
_computing_data_collection     'CAD-4 EXPRESS (Enraf--Nonius, 1994)'
_computing_cell_refinement     'CAD-4 EXPRESS (Enraf--Nonius, 1994)'
_computing_data_reduction     'XCAD4 (Harms & Wocadlo, 1995)'
_computing_structure_solution     'SHELXS86 (Sheldrick, 2008)'
_computing_structure_refinement     'SHELXL97 (Sheldrick, 2008)'
_computing_molecular_graphics     'ORTEP-3 for Windows (Farrugia, 1997)'
_computing_publication_material     'WinGX (Farrugia, 1999)'
loop_
    _atom_site_type_symbol
    _atom_site_label
    _atom_site_fract_x
    _atom_site_fract_y
    _atom_site_fract_z
    _atom_site_U_iso_or_equiv
    _atom_site_adp_type
    _atom_site_calc_flag
    _atom_site_refinement_flags
    _atom_site_occupancy
    _atom_site_symmetry_multiplicity
    _atom_site_disorder_assembly
    _atom_site_disorder_group
    Na Na1 0.38942(6) 0.74638(9) 0.40089(7) 0.02302(18) Uani d D 1 1 . .
    Li Li 0.2602(3) 0.4883(4) 0.2527(3) 0.0258(8) Uani d . 1 1 . .
    O O8 0.28521(9) 0.47433(15) 0.13696(11) 0.0182(3) Uani d . 1 1 . .
    O O9 0.16879(9) 0.61570(15) 0.04655(11) 0.0209(3) Uani d . 1 1 . .
    O O10 0.14882(10) 0.42811(17) 0.22717(13) 0.0249(3) Uani d . 1 1 . .
    H H110 0.1134 0.4875 0.2021 0.030 Uiso d R 1 1 . .
    H H210 0.1389 0.4015 0.2772 0.030 Uiso d R 1 1 . .
    O O11 0.25138(10) 0.67633(16) 0.27740(13) 0.0260(3) Uani d . 1 1 . .
    H H111 0.2134 0.6824 0.2962 0.031 Uiso d R 1 1 . .
    H H211 0.2414 0.7291 0.2287 0.031 Uiso d R 1 1 . .
    O O12 0.42660(15) 0.6531(2) 0.28051(17) 0.0437(5) Uani d . 1 1 . .
    H H112 0.4775 0.6725 0.3012 0.052 Uiso d RD 1 1 . .
    H H212 0.4065 0.6762 0.2205 0.052 Uiso d RD 1 1 . .
    P P1 0.15702(3) 0.94221(5) 0.03614(4) 0.01251(9) Uani d . 1 1 . .
    P P3 0.21812(3) 0.48781(5) 0.04013(4) 0.01248(9) Uani d . 1 1 . .
    P P2 0.09260(3) 0.68397(5) -0.03712(4) 0.01298(9) Uani d . 1 1 . .
    O O4 0.07807(9) 0.62089(15) -0.13208(11) 0.0196(3) Uani d . 1 1 . .
    O O2 0.16821(9) 0.89346(15) 0.13535(10) 0.0177(3) Uani d . 1 1 . .
    O O7 0.16162(10) 0.37702(15) 0.00214(12) 0.0216(3) Uani d . 1 1 . .
    O O5 0.02574(9) 0.69398(17) -0.00121(12) 0.0227(3) Uani d . 1 1 . .
    O O6 0.24650(8) 0.97174(17) 0.04034(11) 0.0208(3) Uani d . 1 1 . .
    O O1 0.10493(10) 1.05743(15) -0.00194(12) 0.0243(3) Uani d . 1 1 . .
    O O3 0.12913(10) 0.82657(15) -0.04140(11) 0.0216(3) Uani d . 1 1 . .
    Ni Ni1 0.5000 0.24488(3) 0.2500 0.01249(7) Uani d S 1 2 . .
    O O15 0.48362(9) 0.09969(14) 0.33724(11) 0.0172(3) Uani d . 1 1 . .
    H H115 0.5184 0.0349 0.3502 0.021 Uiso d R 1 1 . .
    H H215 0.4838 0.1271 0.3902 0.021 Uiso d R 1 1 . .
    O O14 0.37693(8) 0.24893(14) 0.16516(11) 0.0172(3) Uani d . 1 1 . .
    H H114 0.3569 0.3256 0.1540 0.021 Uiso d R 1 1 . .
    H H214 0.3616 0.2121 0.1087 0.021 Uiso d R 1 1 . .
    O O13 0.47785(9) 0.38693(15) 0.33445(11) 0.0197(3) Uani d . 1 1 . .
    H H113 0.4355 0.3760 0.3454 0.024 Uiso d R 1 1 . .
    H H213 0.5162 0.4089 0.3860 0.024 Uiso d R 1 1 . .
loop_
    _atom_site_aniso_label
    _atom_site_aniso_U_11
    _atom_site_aniso_U_22
    _atom_site_aniso_U_33
    _atom_site_aniso_U_12
    _atom_site_aniso_U_13
    _atom_site_aniso_U_23
    Na1 0.0231(4) 0.0223(4) 0.0243(4) -0.0004(3) 0.0097(3) -0.0018(4)
    Li 0.0293(19) 0.029(2) 0.0183(18) 0.0059(17) 0.0085(15) 0.0022(16)
    O8 0.0169(6) 0.0231(7) 0.0128(6) 0.0045(5) 0.0036(5) 0.0027(5)
    O9 0.0216(6) 0.0225(7) 0.0143(6) 0.0095(5) 0.0019(5) -0.0022(6)
    O10 0.0241(7) 0.0267(8) 0.0248(8) 0.0044(6) 0.0104(6) 0.0044(7)
    O11 0.0289(8) 0.0247(7) 0.0284(9) -0.0001(6) 0.0155(7) 0.0001(7)
    O12 0.0520(13) 0.0494(12) 0.0371(11) 0.0085(10) 0.0251(10) 0.0033(10)
    P1 0.01273(18) 0.01321(18) 0.0114(2) -0.00086(15) 0.00431(15) 0.00013(16)
    P3 0.01266(18) 0.01344(19) 0.0114(2) -0.00034(15) 0.00457(15) 0.00006(16)
    P2 0.01426(19) 0.01291(18) 0.0112(2) -0.00007(15) 0.00409(16) -0.00088(16)
    O4 0.0237(7) 0.0195(6) 0.0145(6) -0.0021(5) 0.0059(5) -0.0057(5)
    O2 0.0196(6) 0.0219(6) 0.0131(6) -0.0040(5) 0.0078(5) 0.0001(5)
    O7 0.0271(7) 0.0190(6) 0.0192(7) -0.0097(6) 0.0094(6) -0.0030(6)
    O5 0.0182(6) 0.0324(8) 0.0196(7) 0.0028(6) 0.0096(6) 0.0047(6)
    O6 0.0143(5) 0.0354(8) 0.0134(6) -0.0041(6) 0.0061(5) 0.0029(6)
    O1 0.0257(7) 0.0206(7) 0.0226(8) 0.0085(6) 0.0045(6) 0.0000(6)
    O3 0.0344(8) 0.0162(6) 0.0148(6) -0.0090(6) 0.0100(6) -0.0035(5)
    Ni1 0.01256(13) 0.01290(14) 0.01169(14) 0.000 0.00419(11) 0.000
    O15 0.0206(6) 0.0162(6) 0.0149(6) 0.0014(5) 0.0069(5) 0.0012(5)
    O14 0.0160(5) 0.0176(6) 0.0159(6) 0.0017(5) 0.0035(5) -0.0010(5)
    O13 0.0193(6) 0.0220(7) 0.0186(7) -0.0005(5) 0.0080(5) -0.0051(6)
_geom_special_details
;
All e.s.d.'s (except the e.s.d. in the dihedral angle between two l.s. planes)
are estimated using the full covariance matrix. The cell e.s.d.'s are taken
into account individually in the estimation of e.s.d.'s in distances, angles
and torsion angles; correlations between e.s.d.'s in cell parameters are only
used when they are defined by crystal symmetry. An approximate (isotropic)
treatment of cell e.s.d.'s is used for estimating e.s.d.'s involving l.s.
planes.
;
loop_
    _geom_bond_atom_site_label_1
    _geom_bond_atom_site_label_2
    _geom_bond_site_symmetry_2
    _geom_bond_distance
    _geom_bond_publ_flag
    Na1 O1 4_545 2.4205(19) y
    Na1 O5 8_566 2.384(2) y
    Na1 O7 4 2.3737(19) y
    Na1 O10 4 2.556(2) y
    Na1 O11 . 2.546(2) y
    Na1 O12 . 2.323(2) y
    Li O2 4_545 1.927(4) y
    Li O8 . 1.930(5) y
    Li O10 . 1.964(5) y
    Li O11 . 1.972(5) y
    O8 P3 . 1.4860(17) ?
    O9 P3 . 1.5944(16) ?
    O9 P2 . 1.6088(17) ?
    P1 O1 . 1.4712(16) ?
    P1 O2 . 1.4917(17) ?
    P1 O3 . 1.5908(16) ?
    P1 O6 . 1.5929(17) ?
    P3 O7 . 1.4754(16) ?
    P3 O6 7_565 1.5948(17) ?
    P2 O5 . 1.4735(17) ?
    P2 O4 . 1.4782(17) ?
    P2 O3 . 1.6047(16) ?
    O2 Li 4 1.927(4) ?
    O7 Na1 4_545 2.3737(19) ?
    O5 Na1 8_465 2.384(2) ?
    O6 P3 7_565 1.5948(17) ?
    O1 Na1 4 2.4205(19) ?
    Ni1 O13 . 2.0469(16) y
    Ni1 O13 2_655 2.0469(16) ?
    Ni1 O15 2_655 2.0572(15) ?
    Ni1 O15 . 2.0572(15) y
    Ni1 O14 2_655 2.0693(18) ?
    Ni1 O14 . 2.0693(18) y
loop_
    _geom_angle_atom_site_label_1
    _geom_angle_atom_site_label_2
    _geom_angle_atom_site_label_3
    _geom_angle_site_symmetry_1
    _geom_angle_site_symmetry_3
    _geom_angle
    _geom_angle_publ_flag
    O12 Na1 O7 . 4 167.54(8) ?
    O12 Na1 O5 . 8_566 93.23(9) ?
    O7 Na1 O5 4 8_566 91.05(7) ?
    O12 Na1 O1 . 4_545 100.91(8) ?
    O7 Na1 O1 4 4_545 90.64(7) ?
    O5 Na1 O1 8_566 4_545 91.76(7) ?
    O12 Na1 O11 . . 78.89(9) ?
    O7 Na1 O11 4 . 96.33(7) ?
    O5 Na1 O11 8_566 . 171.92(7) ?
    O1 Na1 O11 4_545 . 91.45(7) ?
    O12 Na1 O10 . 4 78.55(8) ?
    O7 Na1 O10 4 4 89.14(7) ?
    O5 Na1 O10 8_566 4 101.04(7) ?
    O1 Na1 O10 4_545 4 167.20(7) ?
    O11 Na1 O10 . 4 75.86(7) ?
    O2 Li O8 4_545 . 115.4(2) ?
    O2 Li O10 4_545 . 107.4(2) ?
    O8 Li O10 . . 110.8(2) ?
    O2 Li O11 4_545 . 113.7(2) ?
    O8 Li O11 . . 107.3(2) ?
    O10 Li O11 . . 101.3(2) ?
    P3 O8 Li . . 118.83(15) ?
    P3 O9 P2 . . 129.04(10) ?
    Li O10 Na1 . 4_545 109.74(15) ?
    Li O11 Na1 . . 106.55(15) ?
    O1 P1 O2 . . 118.46(10) ?
    O1 P1 O3 . . 109.69(10) ?
    O2 P1 O3 . . 110.66(9) ?
    O1 P1 O6 . . 109.65(10) ?
    O2 P1 O6 . . 105.21(9) ?
    O3 P1 O6 . . 101.78(9) ?
    O7 P3 O8 . . 118.66(10) ?
    O7 P3 O9 . . 110.00(10) ?
    O8 P3 O9 . . 106.07(9) ?
    O7 P3 O6 . 7_565 108.36(9) ?
    O8 P3 O6 . 7_565 110.34(9) ?
    O9 P3 O6 . 7_565 102.15(9) ?
    O5 P2 O4 . . 119.77(10) ?
    O5 P2 O3 . . 110.02(10) ?
    O4 P2 O3 . . 106.67(9) ?
    O5 P2 O9 . . 108.00(10) ?
    O4 P2 O9 . . 109.84(9) ?
    O3 P2 O9 . . 100.90(9) ?
    P1 O2 Li . 4 118.66(16) ?
    P3 O7 Na1 . 4_545 123.98(10) ?
    P2 O5 Na1 . 8_465 124.59(10) ?
    P1 O6 P3 . 7_565 133.24(10) ?
    P1 O1 Na1 . 4 121.77(10) ?
    P1 O3 P2 . . 131.77(10) ?
    O13 Ni1 O13 . 2_655 89.73(9) ?
    O13 Ni1 O15 . 2_655 177.22(6) ?
    O13 Ni1 O15 2_655 2_655 91.32(7) ?
    O13 Ni1 O15 . . 91.32(7) ?
    O13 Ni1 O15 2_655 . 177.22(6) ?
    O15 Ni1 O15 2_655 . 87.76(9) ?
    O13 Ni1 O14 . 2_655 90.89(7) ?
    O13 Ni1 O14 2_655 2_655 87.49(7) ?
    O15 Ni1 O14 2_655 2_655 91.73(6) ?
    O15 Ni1 O14 . 2_655 89.92(6) ?
    O13 Ni1 O14 . . 87.49(7) ?
    O13 Ni1 O14 2_655 . 90.89(7) ?
    O15 Ni1 O14 2_655 . 89.92(6) ?
    O15 Ni1 O14 . . 91.73(6) ?
    O14 Ni1 O14 2_655 . 177.71(8) ?
loop_
    _geom_hbond_atom_site_label_D
    _geom_hbond_atom_site_label_H
    _geom_hbond_atom_site_label_A
    _geom_hbond_site_symmetry_A
    _geom_hbond_distance_DH
    _geom_hbond_distance_HA
    _geom_hbond_distance_DA
    _geom_hbond_angle_DHA
    _geom_hbond_publ_flag
    O10 H110 O15 4_555 0.85 1.96 2.795(3) 165 yes
    O10 H210 O4 6_566 0.87 2.03 2.851(3) 159 yes
    O11 H111 O14 4_555 0.82 2.01 2.811(3) 164 yes
    O11 H211 O2 . 0.86 2.25 3.031(3) 150 yes
    O12 H112 O12 2_655 0.86 2.44 3.058(4) 130 yes
    O12 H212 O3 7_565 0.86 2.48 3.304(3) 161 yes
    O12 H212 O4 7_565 0.86 2.52 3.166(3) 133 yes
    O15 H115 O4 8_556 0.88 1.87 2.741(3) 171 yes
    O15 H215 O5 4_545 0.83 1.85 2.673(3) 174 yes
    O14 H114 O8 . 0.85 1.94 2.758(3) 163 yes
    O14 H214 O7 7_555 0.86 1.78 2.643(3) 174 yes
    O13 H113 O2 4_545 0.83 1.97 2.789(3) 167 yes
    O13 H213 O1 8_566 0.84 1.84 2.677(3) 174 yes
data_global
_journal_date_recd_electronic     2012-06-14
_journal_date_accepted     2012-07-01
_journal_name_full     'Acta Crystallographica, Section E'
_journal_year     2012
_journal_volume     68
_journal_issue      8
_journal_page_first     i62
_journal_page_last     i63
_journal_paper_category     QI
_journal_paper_doi     10.1107/S1600536812029960
_journal_coeditor_code     FF2073
_publ_contact_author_name     'Sonia Abid'
_publ_contact_author_address
;
Laboratoire de chimie des Mat\'eriaux
Facult\'e des Sciences de Bizerte
7021 Zarzouna Bizerte Tunisia
;
_publ_contact_author_email     'sonia.abid@fsb.rnu.tn'
_publ_contact_author_fax     '216 72 590 566'
_publ_contact_author_phone     '216 72 591 906'
_publ_section_title
;
Dilithium disodium nickel(II) cyclohexaphosphate dodecahydrate,
Li~2~Na~2~NiP~6~O~18~.12H~2~O
;
loop_
    _publ_author_name
    _publ_author_footnote
    _publ_author_address
    'Abid, Sonia' .
;
Laboratoire de Chimie des Mat\'eriaux
Facult\'e des Sciences de Bizerte
7021 Zarzouna Bizerte
Tunisia
;
    'Al-Deyab, Salem S.' .
;
Petrochemical Research Chair
College of Science
King Saud University
Riyadh
Saudi Arabia
;
    'Rzaigui, Mohamed' .
;
Laboratoire de Chimie des Mat\'eriaux
Facult\'e des Sciences de Bizerte
7021 Zarzouna Bizerte
Tunisia
;
