# Supplementary material for: Dilithium disodium nickel(II) cyclo­hexa­phosphate dodeca­hydrate, Li2Na2NiP6O18·12H2O
Source: Acta Crystallogr Sect E Struct Rep Online. 2012 Jul 7;68(Pt 8):i62–3. doi: 10.1107/S1600536812029960 (PMC3414093; doi:10.1107/S1600536812029960)
Supplement: Supplementary file 2 [file e-68-00i62-Isup2.hkl]

#
# h,k,l, Fc-squared, Fo-squared, sigma(Fo-squared) and status flag
#
data_I
_shelx_title ' cad4 in C 2/c'
_shelx_refln_list_code          4
_shelx_F_calc_maximum      363.72
_exptl_crystal_F_000      1640.00
_reflns_d_resolution_high  0.5979
 
loop_
 _symmetry_equiv_pos_as_xyz
 'x, y, z'
 '-x, y, -z+1/2'
 'x+1/2, y+1/2, z'
 '-x+1/2, y+1/2, -z+1/2'
 '-x, -y, -z'
 'x, -y, z-1/2'
 '-x+1/2, -y+1/2, -z'
 'x+1/2, -y+1/2, z-1/2'
 
_cell_length_a    17.7282
_cell_length_b    10.2131
_cell_length_c    14.8013
_cell_angle_alpha  90.000
_cell_angle_beta  112.045
_cell_angle_gamma  90.000
 
_shelx_F_squared_multiplier     1.000
 
loop_
 _refln_index_h
 _refln_index_k
 _refln_index_l
 _refln_F_squared_calc
 _refln_F_squared_meas
 _refln_F_squared_sigma
 _refln_observed_status
   4   0   0     2669.47     3033.34     31.13 o
   6   0   0     5065.60     5245.89     52.27 o
   8   0   0    62266.45    60410.56   1109.47 o
  10   0   0     3533.92     3209.12     57.45 o
  12   0   0    26672.50    26064.37    181.84 o
  14   0   0     1727.85     1729.63     79.52 o
  16   0   0     8978.81     8530.36    183.34 o
  18   0   0     4863.37     4668.70     87.29 o
  20   0   0      499.35      619.36     50.17 o
  22   0   0      569.64      517.79     57.38 o
  24   0   0     1792.84     1570.92    104.23 o
  26   0   0       50.65      -64.68    150.70 o
   3   1   0     1832.62     1915.72     37.42 o
   5   1   0     2524.39     3041.05    232.12 o
   7   1   0     1859.57     1773.38     35.73 o
   9   1   0     1525.05     1243.75     30.82 o
  11   1   0      102.14      206.94     17.82 o
  13   1   0      317.17      333.73     23.54 o
  15   1   0      369.40      348.14     35.86 o
  17   1   0      557.14      527.28     31.03 o
  19   1   0      122.20      125.50     50.31 o
  21   1   0       38.16      -40.18     45.12 o
  23   1   0     2197.35     2090.03     55.85 o
  25   1   0     1191.77     1206.06     52.07 o
  27   1   0      121.38      225.70     45.05 o
   0   2   0      193.95       52.06     18.51 o
   2   2   0   130099.80   134151.77   3450.14 o
   4   2   0     7998.07     8301.94    223.91 o
   6   2   0      135.67      230.61    142.46 o
   8   2   0    16303.14    15392.68   1041.14 o
  10   2   0    21364.54    20864.03   1081.41 o
  12   2   0     1307.23     1225.19     60.20 o
  14   2   0     2260.74     2282.79     55.51 o
  16   2   0    14288.28    13817.76    416.40 o
  18   2   0      293.29      247.37     41.99 o
  20   2   0      524.41      584.29     50.83 o
  22   2   0     2466.44     2441.84     81.03 o
  24   2   0      369.74      459.95     58.08 o
  26   2   0      288.89      267.12     62.13 o
   1   3   0     9332.33    11125.21    312.37 o
   3   3   0      134.08      151.23     18.10 o
   5   3   0      756.91      616.01     23.18 o
   7   3   0      331.78      275.42     39.15 o
   9   3   0      879.75      943.83     54.91 o
  11   3   0    11452.36    11272.51    517.47 o
  13   3   0     1079.55     1009.75     42.92 o
  15   3   0     4577.59     4318.55     77.00 o
  17   3   0     1204.11     1246.03     56.36 o
  19   3   0       39.12       10.85     53.49 o
  21   3   0     1483.00     1458.32     67.95 o
  23   3   0      275.34      163.30     66.91 o
  25   3   0      476.48      471.41     64.06 o
  27   3   0      692.76      858.94    120.29 o
   0   4   0     2215.81     1798.38     43.11 o
   2   4   0     8293.85     8397.16     62.70 o
   4   4   0    14135.66    15613.60    172.35 o
   6   4   0     7985.53     8747.18    199.30 o
   8   4   0    31099.79    31284.64   1775.91 o
  10   4   0    14324.90    13705.21    545.03 o
  12   4   0     7072.04     6420.55    161.88 o
  14   4   0     3577.50     3350.03    307.39 o
  16   4   0      814.63      755.56     47.67 o
  18   4   0     5783.39     5742.15    106.97 o
  20   4   0     1367.89     1312.63     69.25 o
  22   4   0      848.03      867.63     62.76 o
  24   4   0      480.60      600.64    180.18 o
  26   4   0      361.37      302.32     65.53 o
   1   5   0     1900.90     1647.33     46.98 o
   3   5   0     1899.72     2404.90     40.62 o
   5   5   0      648.81      655.22     27.61 o
   7   5   0     3347.99     3441.82     65.38 o
   9   5   0     4527.38     4403.33    172.25 o
  11   5   0      715.92      760.22     38.39 o
  13   5   0        0.86       92.62     34.27 o
  15   5   0     2247.74     2298.84    107.68 o
  17   5   0     1435.36     1375.58     71.18 o
  19   5   0      535.71      533.90     55.24 o
  21   5   0       38.90       45.15     66.29 o
  23   5   0      779.32      844.36     64.91 o
  25   5   0      575.37      591.48     80.64 o
   0   6   0     3133.67     3184.13     70.57 o
   2   6   0    22804.33    22187.83    218.42 o
   4   6   0     6510.73     7040.72     72.84 o
   6   6   0    51620.46    53097.91    978.91 o
   8   6   0     7322.99     7607.92    342.17 o
  10   6   0      140.86      212.35     32.63 o
  12   6   0     3144.10     2999.73    136.05 o
  14   6   0       12.77       47.60    127.31 o
  16   6   0     2954.74     2829.86     93.65 o
  18   6   0     3217.39     3031.61     81.82 o
  20   6   0     1140.47     1196.62     98.43 o
  22   6   0      620.11      561.38     63.70 o
  24   6   0       31.90      -27.60     86.63 o
   1   7   0       53.06       44.80     31.38 o
   3   7   0    11482.14    11402.62    238.96 o
   5   7   0      242.55      232.38     31.78 o
   7   7   0      463.29      547.80     35.30 o
   9   7   0      346.77      409.29     35.56 o
  11   7   0      388.53      453.46     74.23 o
  13   7   0      634.37      661.91     86.23 o
  15   7   0     1238.45     1346.27     67.31 o
  17   7   0        4.25       44.31     62.11 o
  19   7   0     1892.50     1701.26     73.15 o
  21   7   0     1261.17     1363.79     96.40 o
  23   7   0       17.57       27.36     79.67 o
  25   7   0        0.29       50.79    135.24 o
   0   8   0     4860.77     4765.11    101.07 o
   2   8   0      360.70      333.95     32.15 o
   4   8   0    12886.80    12337.36    112.23 o
   6   8   0     2284.23     2483.56     63.15 o
   8   8   0      844.65     1212.83     45.57 o
  10   8   0     6021.12     6049.44    218.01 o
  12   8   0      650.50      728.53    193.10 o
  14   8   0     2158.26     2133.48    132.70 o
  16   8   0     4088.95     3924.91     91.24 o
  18   8   0     4976.75     4688.60    375.11 o
  20   8   0     1823.64     1825.28    129.14 o
  22   8   0      155.55       34.53     82.83 o
  24   8   0      810.06      807.07     73.83 o
   1   9   0     3991.43     3652.34     69.09 o
   3   9   0     4189.83     3624.63    148.76 o
   5   9   0     1805.15     1821.13     52.70 o
   7   9   0      813.47      772.30     41.70 o
   9   9   0        1.74       24.51     39.48 o
  11   9   0      793.13      974.90     51.17 o
  13   9   0     3193.25     2981.51     86.74 o
  15   9   0       35.08       65.83    120.29 o
  17   9   0       45.18      -28.31     71.89 o
  19   9   0     1534.81     1628.09    140.43 o
  21   9   0      702.57      738.32     69.53 o
  23   9   0       13.54       76.84     75.96 o
   0  10   0      568.73      568.01     58.37 o
   2  10   0     1176.13     1042.82     53.42 o
   4  10   0     2878.28     2784.07    100.67 o
   6  10   0     1736.45     1891.79     59.53 o
   8  10   0     3013.78     3013.21    132.90 o
  10  10   0        4.61      -47.07     58.91 o
  12  10   0      714.03      802.65     52.63 o
  14  10   0       79.70      100.63     48.78 o
  16  10   0     2813.24     2787.73    194.42 o
  18  10   0     1345.76     1415.36     75.21 o
  20  10   0     1736.53     1762.61     84.69 o
  22  10   0       29.68       55.20     76.50 o
   1  11   0     2092.52     1938.47     96.19 o
   3  11   0      939.19      901.38     78.70 o
   5  11   0      495.10      438.89     46.94 o
   7  11   0     1379.34     1430.11     59.46 o
   9  11   0      875.41      887.23     59.89 o
  11  11   0       30.27       36.39     88.36 o
  13  11   0      304.13      523.99    129.24 o
  15  11   0     1793.46     1944.40     76.47 o
  17  11   0     2206.35     2544.95     89.14 o
  19  11   0      415.64      444.60     96.90 o
  21  11   0        1.54      -57.32    107.28 o
   0  12   0     2987.84     3005.98    110.02 o
   2  12   0      305.70      282.78     44.87 o
   4  12   0      442.10      470.73     49.40 o
   6  12   0      141.61      161.29     91.82 o
   8  12   0     4239.90     4272.59    106.97 o
  10  12   0     2517.19     2740.61     82.59 o
  12  12   0      397.12      352.59    102.90 o
  14  12   0      725.78      830.20     64.62 o
  16  12   0      893.16      965.92    197.27 o
  18  12   0      511.36      583.07     75.12 o
   1  13   0      281.42      398.55     51.33 o
   3  13   0       42.90        1.67     85.62 o
   5  13   0     2891.94     2933.56     85.85 o
   7  13   0      181.58      221.79    100.16 o
   9  13   0      346.21      375.77     55.19 o
  11  13   0      887.71      833.87     64.19 o
  13  13   0       52.41      -19.93     84.76 o
  15  13   0      482.68      480.99     65.00 o
  17  13   0       98.35       66.13     60.86 o
   0  14   0     5897.95     5740.66    160.66 o
   2  14   0     1981.50     2074.18     77.85 o
   4  14   0        5.49      -59.28     68.45 o
   6  14   0        1.70      108.62     57.22 o
   8  14   0     1834.55     1855.31     83.89 o
  10  14   0     1428.18     1552.80     77.26 o
  12  14   0     1143.49     1097.66     76.02 o
  14  14   0       63.16      118.47     65.27 o
   1  15   0       33.14       14.24     79.08 o
   3  15   0      322.19      222.43    192.18 o
   5  15   0       34.85       89.78     59.45 o
   7  15   0      850.56      882.74     66.31 o
   9  15   0        9.66        5.60     97.51 o
  11  15   0      259.41      301.36     61.34 o
  13  15   0      137.11      203.43    109.11 o
   0  16   0     6529.27     6536.65    193.00 o
   2  16   0      163.46      334.48    205.71 o
   4  16   0      755.98      710.54     67.51 o
   6  16   0      147.66      258.93    127.61 o
   8  16   0      314.74      305.17     65.72 o
   1  17   0       25.90       64.76     58.41 o
 -27   1   1       54.93       43.18     51.02 o
 -25   1   1        2.25        9.74     53.05 o
 -23   1   1      384.31      503.32     39.92 o
 -21   1   1      683.25      682.16     38.97 o
 -19   1   1     3718.73     3446.46     56.22 o
 -17   1   1     1862.03     1773.67     53.31 o
 -15   1   1      745.41      889.66     46.20 o
 -13   1   1     1283.78     1201.78     32.71 o
 -11   1   1     6009.72     6373.78    166.35 o
  -9   1   1     4918.18     5226.27     64.86 o
  -7   1   1     8478.76     9099.61    298.88 o
  -5   1   1    39124.15    41399.32   1085.41 o
  -3   1   1      736.89      871.01     12.71 o
   1   1   1    23620.02    24419.91     89.16 o
   3   1   1    42030.16    45292.17    336.07 o
   5   1   1    75492.89    84586.45    258.05 o
   7   1   1    60135.04    65896.87    971.49 o
   9   1   1     4430.70     4937.11    138.34 o
  11   1   1       93.38      120.54     39.33 o
  13   1   1    12296.20    11664.07    149.15 o
  15   1   1    11908.47    11529.94    142.98 o
  17   1   1     3028.96     2871.72     50.51 o
  19   1   1       29.92       40.02     36.14 o
  21   1   1       55.43       10.54     43.13 o
  23   1   1     1010.31      980.50     47.44 o
  25   1   1     1523.74     1532.01     57.43 o
 -26   2   1       13.72      -65.10     82.26 o
 -24   2   1      625.50      660.43     64.69 o
 -22   2   1        2.73      -69.02     69.02 o
 -20   2   1     1448.82     1346.89     83.99 o
 -18   2   1       15.12       17.57     57.04 o
 -16   2   1     1160.89     1304.81     50.76 o
 -14   2   1      750.66      773.98     77.69 o
 -12   2   1     8923.75     8945.17    139.71 o
 -10   2   1      739.88      657.84     48.71 o
  -8   2   1    31154.51    31023.26   1553.83 o
  -6   2   1    11418.20    13483.52    900.41 o
  -4   2   1    10241.96    11960.62    527.43 o
  -2   2   1      142.57      122.36     21.86 o
   0   2   1     2669.52     2862.15     82.97 o
   2   2   1      439.89      495.31     17.46 o
   6   2   1      160.98      191.57     19.48 o
   8   2   1     8908.02     9285.11    471.91 o
  10   2   1        2.41       47.95     27.84 o
  12   2   1     6270.81     5731.62     76.71 o
  14   2   1        7.00       24.62     76.67 o
  16   2   1     3187.68     3054.86     95.48 o
  18   2   1       33.79       22.39     47.07 o
  20   2   1      865.23      791.52     69.25 o
  22   2   1       23.29       94.56     54.88 o
  24   2   1      773.83      710.56     68.67 o
  26   2   1       38.11       13.73     82.76 o
 -27   3   1     2337.81     2336.16     98.42 o
 -25   3   1      554.88      671.17     64.84 o
 -23   3   1       10.27       77.22     56.64 o
 -21   3   1     5736.32     5655.08    125.88 o
 -19   3   1     1682.75     1572.72     71.28 o
 -17   3   1     1141.62      978.44     53.35 o
 -15   3   1     6212.75     5966.48    244.24 o
 -13   3   1    11169.42    10783.33    303.02 o
 -11   3   1     1549.29     1509.36    101.38 o
  -9   3   1    11862.96    12205.74    567.70 o
  -7   3   1     7991.42     7846.64    365.96 o
  -5   3   1    10760.04    11270.27    307.09 o
  -3   3   1     4123.76     4399.25     59.99 o
  -1   3   1    18151.39    18634.40    370.33 o
   1   3   1     4701.99     4013.97    115.31 o
   3   3   1       28.85       72.31     16.60 o
   5   3   1     4245.10     3584.02     46.30 o
   7   3   1      144.33      144.70     46.67 o
   9   3   1      153.16       33.16     97.51 o
  11   3   1     5521.90     5371.04    382.03 o
  13   3   1      437.95      428.00     36.95 o
  15   3   1     9598.06     9290.25    108.86 o
  17   3   1     1012.38      954.77     51.55 o
  19   3   1       32.85      -17.54     63.90 o
  21   3   1       77.90        5.99     67.01 o
  23   3   1     3934.31     4041.85    103.71 o
  25   3   1      999.58     1179.88     77.18 o
 -26   4   1       31.20      -85.21     93.97 o
 -24   4   1      199.72      145.78    219.64 o
 -22   4   1      446.37      409.20     82.16 o
 -20   4   1      130.10      211.70     46.57 o
 -18   4   1     4206.32     4278.40    145.81 o
 -16   4   1       12.28       96.49     91.82 o
 -14   4   1     7856.76     7743.42    145.61 o
 -12   4   1     1125.08     1183.00     46.21 o
 -10   4   1      315.93      331.91     51.55 o
  -8   4   1        0.58       51.96     59.89 o
  -6   4   1     1371.59     1636.92     36.02 o
  -4   4   1      100.09       98.45     26.95 o
  -2   4   1    31875.93    33361.13    174.28 o
   0   4   1    33608.20    31724.20    276.68 o
   2   4   1       27.37       89.35     16.67 o
   4   4   1       37.09       23.25     45.15 o
   6   4   1      875.34     1164.24     33.58 o
   8   4   1     4102.81     3752.05    169.91 o
  10   4   1     9544.10     9476.48    595.46 o
  12   4   1      111.96       -7.80     40.58 o
  14   4   1    14417.18    13496.15    483.61 o
  16   4   1       71.52       51.92     56.86 o
  18   4   1     2584.34     2601.98     75.20 o
  20   4   1       79.07      108.30     60.60 o
  22   4   1       64.48      -25.89     75.26 o
  24   4   1        1.93       42.71     85.82 o
  26   4   1      264.29      277.72    138.19 o
 -25   5   1     1741.27     1806.72     87.46 o
 -23   5   1     2937.10     2936.49     93.83 o
 -21   5   1      306.63      413.79     50.69 o
 -19   5   1     1707.62     1749.57    160.56 o
 -17   5   1      823.60      778.24     53.39 o
 -15   5   1     1877.15     2075.51    127.00 o
 -13   5   1     3451.33     3232.25    110.94 o
 -11   5   1    36776.93    36189.19    889.73 o
  -9   5   1       73.33      121.55     59.89 o
  -7   5   1     8585.69     9153.02    132.19 o
  -5   5   1     5957.20     5496.57     60.83 o
  -3   5   1    39864.47    40822.63    336.68 o
  -1   5   1    29474.04    28958.30    250.14 o
   1   5   1     2153.59     1707.54     91.21 o
   3   5   1     2367.84     3291.79    120.39 o
   5   5   1      105.29      120.26     40.57 o
   7   5   1    16580.71    16105.44    240.08 o
   9   5   1    14547.20    13735.48    636.95 o
  11   5   1     7942.69     7458.16    454.43 o
  13   5   1     5146.38     4799.53    176.22 o
  15   5   1     3952.87     3911.98    215.67 o
  17   5   1     1243.02     1255.83     57.09 o
  19   5   1       12.81      -59.29     64.41 o
  21   5   1     2782.55     2649.61    107.38 o
  23   5   1       45.13      -12.32     82.26 o
  25   5   1      338.92      447.88    142.87 o
 -26   6   1       68.69       82.21     84.93 o
 -24   6   1      134.80       31.18     79.42 o
 -22   6   1       18.12      161.73     68.74 o
 -20   6   1      193.86      158.70     89.48 o
 -18   6   1        0.07      -48.69     61.20 o
 -16   6   1     1143.41     1186.26     55.99 o
 -14   6   1      116.75      129.71     38.36 o
 -12   6   1     4872.48     4740.44    424.53 o
 -10   6   1       29.89       34.48     40.49 o
  -8   6   1     2172.99     2060.48     48.96 o
  -6   6   1      266.80      238.10     26.58 o
  -4   6   1     3658.28     3748.64     54.36 o
  -2   6   1     1594.14     1564.28     38.10 o
   0   6   1       11.02       82.78     22.43 o
   2   6   1     2920.59     2998.74     65.48 o
   4   6   1     7060.71     7329.56    248.41 o
   6   6   1        0.15       24.13     34.78 o
   8   6   1     1133.69     1231.95     46.21 o
  10   6   1      368.01      406.60     38.67 o
  12   6   1     7642.63     7148.98     97.41 o
  14   6   1      109.31       55.70     56.42 o
  16   6   1      356.57      432.99     47.23 o
  18   6   1      121.94      104.57     47.20 o
  20   6   1      813.99      831.47     62.84 o
  22   6   1       63.93       43.40     65.29 o
  24   6   1      312.78      235.83     66.40 o
 -25   7   1      109.10      110.07     70.75 o
 -23   7   1      503.63      513.28     81.75 o
 -21   7   1      913.14     1055.78     96.70 o
 -19   7   1     1508.71     1419.74     69.67 o
 -17   7   1      957.01      968.53     90.60 o
 -15   7   1      160.48       98.43     54.20 o
 -13   7   1     6455.50     6330.63    311.25 o
 -11   7   1     1788.98     1846.94     55.36 o
  -9   7   1     5635.00     5135.71     77.36 o
  -7   7   1      150.59      176.15     27.41 o
  -5   7   1      887.35     1054.96     40.38 o
  -3   7   1    33736.83    32141.21    444.05 o
  -1   7   1    24371.26    23588.17    174.59 o
   1   7   1     4672.23     4450.02     90.09 o
   3   7   1      517.92      566.28     33.43 o
   5   7   1    18455.03    17611.67    479.34 o
   7   7   1    26357.22    25828.07    417.62 o
   9   7   1      300.85      387.14     43.42 o
  11   7   1     4109.83     3869.57    117.14 o
  13   7   1       56.27        3.28     51.59 o
  15   7   1     1417.89     1422.03     97.82 o
  17   7   1      939.47     1030.37     59.66 o
  19   7   1     3108.90     3307.31    117.85 o
  21   7   1       20.63       73.96    114.09 o
  23   7   1      670.47      746.82     67.97 o
 -24   8   1       45.73       79.64     67.98 o
 -22   8   1      194.79      105.33     99.35 o
 -20   8   1       49.18      -20.60     65.33 o
 -18   8   1      125.45      188.04     68.03 o
 -16   8   1        2.63       73.99     48.53 o
 -14   8   1       97.19       98.51     70.57 o
 -12   8   1       92.19       58.19     44.26 o
 -10   8   1        2.85       31.39     47.72 o
  -8   8   1      444.28      469.05     91.62 o
  -6   8   1        0.25       34.57     52.47 o
  -4   8   1     3753.45     3809.93     64.64 o
  -2   8   1      450.46      393.65     34.00 o
   0   8   1      164.39      281.34     33.79 o
   2   8   1      326.65      365.45     31.76 o
   4   8   1      391.57      449.50     34.44 o
   6   8   1      518.45      587.39     43.72 o
   8   8   1      697.49      734.85     41.63 o
  10   8   1     3943.39     3960.54     76.17 o
  12   8   1      481.35      394.33     47.96 o
  14   8   1      497.57      441.67     51.41 o
  16   8   1       14.38       78.34     54.38 o
  18   8   1      471.28      489.57     60.80 o
  20   8   1      335.87      388.00     62.26 o
  22   8   1        2.66      138.94     98.23 o
 -23   9   1      844.31      939.16     72.55 o
 -21   9   1      324.40      445.14    115.11 o
 -19   9   1      736.93      774.90     63.98 o
 -17   9   1      567.63      741.44     90.09 o
 -15   9   1     6142.23     6106.71    109.72 o
 -13   9   1     1516.93     1537.43     62.50 o
 -11   9   1     4853.68     5025.85     89.95 o
  -9   9   1      402.80      470.10    121.41 o
  -7   9   1      724.93      758.50     67.42 o
  -5   9   1     1678.17     1934.41     55.36 o
  -3   9   1     5478.54     5277.18     93.45 o
  -1   9   1    14529.50    14168.86    222.18 o
   1   9   1     1517.31     1500.49     63.86 o
   3   9   1      670.30      612.60     66.60 o
   5   9   1     2286.85     2192.27     59.44 o
   7   9   1     5193.90     5425.35     86.40 o
   9   9   1     3622.82     3488.27    129.95 o
  11   9   1      864.40      934.51    100.46 o
  13   9   1      510.93      502.24     50.26 o
  15   9   1      193.36      178.61     46.78 o
  17   9   1     3432.20     3486.37    141.85 o
  19   9   1       76.75       60.62     65.21 o
  21   9   1     1217.24     1207.34     88.67 o
 -22  10   1      204.90      471.83    102.09 o
 -20  10   1      154.00      207.58     56.87 o
 -18  10   1       29.54      100.85     60.82 o
 -16  10   1       18.98       65.40     60.61 o
 -14  10   1     1408.56     1481.15     78.91 o
 -12  10   1     1120.74     1098.62     59.65 o
 -10  10   1      750.35      838.58     89.58 o
  -8  10   1     2164.92     2345.14     65.63 o
  -6  10   1     4273.31     4209.00    140.02 o
  -4  10   1      201.75      137.44     38.75 o
  -2  10   1     1863.07     1777.26     74.33 o
   0  10   1      256.65      325.87     47.59 o
   2  10   1      347.67      330.07     56.43 o
   4  10   1     2761.18     2955.12    101.68 o
   6  10   1      163.80      208.41     38.17 o
   8  10   1     3702.52     3621.38     80.66 o
  10  10   1       28.14       42.16     57.45 o
  12  10   1       39.31       10.35     70.87 o
  14  10   1      474.94      449.88     54.62 o
  16  10   1        9.97       85.12    141.44 o
  18  10   1      567.25      650.78     67.17 o
  20  10   1      622.86      590.13     82.16 o
 -21  11   1      282.21      275.12     67.75 o
 -19  11   1      135.61       57.85     71.78 o
 -17  11   1     2870.22     3033.94     94.67 o
 -15  11   1       85.57      159.29     86.13 o
 -13  11   1     5298.29     5571.49    108.84 o
 -11  11   1     1700.25     1914.08     69.80 o
  -9  11   1      696.37      777.27     90.91 o
  -7  11   1       23.85        9.21     59.38 o
  -5  11   1     1255.99     1291.70     60.71 o
  -3  11   1     6950.05     6751.57    104.74 o
  -1  11   1       34.68      -29.99     52.54 o
   1  11   1      993.27      919.76     60.10 o
   3  11   1      372.63      392.83     43.56 o
   5  11   1       18.85       40.16     50.15 o
   7  11   1     1704.77     1738.10     84.80 o
   9  11   1      887.35     1038.23     56.70 o
  11  11   1       21.39      -38.72     94.87 o
  13  11   1      450.44      470.19    126.29 o
  15  11   1     4921.18     5164.40    153.14 o
  17  11   1      123.48       94.58     84.91 o
  19  11   1      337.75      319.29     61.83 o
 -18  12   1      140.44      133.58     69.70 o
 -16  12   1       85.98      203.68     53.85 o
 -14  12   1     2374.25     2440.76    141.04 o
 -12  12   1      232.32       88.06     66.24 o
 -10  12   1      148.18      155.77     48.79 o
  -8  12   1      761.28      744.74     57.66 o
  -6  12   1     1106.87     1101.13    146.83 o
  -4  12   1      969.60      919.36     54.62 o
  -2  12   1     1912.72     1945.99     68.09 o
   0  12   1      784.69      794.19     51.55 o
   2  12   1      709.61      582.99     52.06 o
   4  12   1        7.70       43.28     46.78 o
   6  12   1       90.91       49.56     44.54 o
   8  12   1      743.94      770.48     58.84 o
  10  12   1     4947.77     5089.46    204.99 o
  12  12   1      103.75       48.69     77.41 o
  14  12   1      902.62      864.04     70.13 o
  16  12   1      102.73      141.85     60.31 o
  18  12   1      959.87     1027.34     75.92 o
 -17  13   1       41.35      -33.90     82.29 o
 -15  13   1     1993.15     2007.32     87.35 o
 -13  13   1      186.27      257.90     55.79 o
 -11  13   1      241.55      161.80    107.68 o
  -9  13   1     1002.75     1152.00     63.97 o
  -7  13   1     2416.95     2500.40     80.65 o
  -5  13   1      649.85      678.12     56.08 o
  -3  13   1        5.74      -23.57     65.36 o
  -1  13   1     3734.93     3506.34     88.94 o
   1  13   1        1.65       20.00     52.78 o
   3  13   1     4499.97     4275.15     96.77 o
   5  13   1     2030.04     1953.44    190.45 o
   7  13   1      135.81       58.02     72.96 o
   9  13   1      105.95      304.09    145.71 o
  11  13   1      610.33      701.01     81.65 o
  13  13   1     2556.80     2829.93     91.60 o
  15  13   1       16.09      -75.01    127.10 o
  17  13   1     1568.37     1726.23    195.94 o
 -16  14   1       48.66      -18.02    132.60 o
 -14  14   1        0.42       80.23    129.04 o
 -12  14   1     1043.91      965.34     72.52 o
 -10  14   1      757.73      781.53    111.75 o
  -8  14   1     2080.07     2214.93     81.81 o
  -6  14   1      953.50      979.73     79.62 o
  -4  14   1      366.65      390.17     57.50 o
  -2  14   1     1162.05     1136.78     66.33 o
   0  14   1      551.73      616.11     56.64 o
   2  14   1      638.02      790.23     58.58 o
   4  14   1      374.66      375.73     66.09 o
   6  14   1       34.44       61.42     66.60 o
   8  14   1     4368.34     4321.47    105.85 o
  10  14   1      136.96       71.19     63.82 o
  12  14   1       76.34       47.60     66.09 o
  14  14   1       75.53      115.35    117.85 o
 -13  15   1      153.28      158.46     97.31 o
 -11  15   1      176.46      214.25     63.90 o
  -9  15   1      628.46      689.97     67.31 o
  -7  15   1      564.81      462.39     64.05 o
  -5  15   1      835.73     1023.57     69.30 o
  -3  15   1       78.35       34.17     54.93 o
  -1  15   1      446.37      372.78     60.47 o
   1  15   1     4157.63     4253.52    107.86 o
   3  15   1      266.28      267.88     61.72 o
   5  15   1     1213.32     1232.45     98.43 o
   7  15   1     1364.84     1283.84    179.98 o
   9  15   1        6.97        2.38     81.16 o
  11  15   1        1.86      -85.56     85.56 o
 -10  16   1        1.98     -135.44    135.44 o
  -8  16   1     2798.70     2697.66    107.07 o
  -6  16   1      156.20      132.55    107.28 o
  -4  16   1      193.09       19.83     93.04 o
  -2  16   1       20.42       -6.37     94.16 o
   0  16   1      319.84      285.91     66.90 o
   2  16   1        1.73       42.19     79.26 o
   4  16   1      290.66      342.80     63.86 o
   6  16   1      391.23      481.44     81.55 o
   8  16   1      282.39      227.90    166.35 o
  -1  17   1      505.71      525.03     93.96 o
   1  17   1      280.91      231.01     66.08 o
 -28   0   2      509.88      650.57     98.02 o
 -26   0   2     1903.00     2124.99    128.73 o
 -24   0   2      695.97      823.64     92.94 o
 -22   0   2      263.49      -24.00    103.51 o
 -20   0   2     1944.42     1925.49     93.14 o
 -18   0   2      344.53      307.49     54.50 o
 -16   0   2    51174.21    50747.57    475.07 o
 -14   0   2       21.60       41.89     40.88 o
 -12   0   2        8.73       68.74     34.78 o
 -10   0   2       17.10       74.03     29.08 o
  -6   0   2      164.19      287.56     34.98 o
  -4   0   2   132290.84   124691.27    380.09 o
  -2   0   2    21185.92    22042.42    126.70 o
   0   0   2    44833.09    47145.12    180.59 o
   2   0   2    68072.20    69717.71    269.46 o
   4   0   2    24367.24    24151.75    191.17 o
   6   0   2    10740.24    10615.59    105.55 o
   8   0   2    40650.27    38993.53    333.32 o
  10   0   2     1678.84     1633.45     66.30 o
  12   0   2     1848.97     1680.22     67.31 o
  14   0   2    14146.11    13551.21    176.93 o
  16   0   2    15336.16    14857.44    198.08 o
  18   0   2      191.78      200.32     57.35 o
  20   0   2     4230.99     4145.85    131.17 o
  22   0   2     1425.31     1469.13     99.45 o
  24   0   2       22.70      -75.65    116.33 o
  26   0   2      395.36      355.69     93.35 o
 -27   1   2      223.14      194.83    107.58 o
 -25   1   2      824.72      795.43    106.87 o
 -23   1   2     5063.00     4867.12    107.02 o
 -21   1   2     1983.50     1968.31    103.21 o
 -19   1   2      141.11      119.97     42.13 o
 -17   1   2      558.27      497.90     50.44 o
 -15   1   2       87.85       53.19     45.92 o
 -13   1   2     6170.95     6203.55    123.75 o
 -11   1   2    11028.92    11809.20    289.70 o
  -9   1   2     1530.90     1309.69     46.16 o
  -7   1   2    31539.22    32117.59   2430.24 o
  -5   1   2    12792.42    13842.24    628.41 o
  -3   1   2     4110.67     4819.73     53.49 o
  -1   1   2       54.13       94.91     21.05 o
   1   1   2       21.25      122.84     38.94 o
   3   1   2    22225.47    22968.75    829.74 o
   5   1   2     8345.64     9058.23    462.46 o
   7   1   2    23201.94    23013.19    742.70 o
   9   1   2     2881.03     2497.99    153.03 o
  11   1   2     7539.28     7271.91     83.98 o
  13   1   2     4660.46     4175.93    114.19 o
  15   1   2      898.97      832.80     46.15 o
  17   1   2      212.31      259.59     61.01 o
  19   1   2     1745.05     1636.79    110.43 o
  21   1   2      152.08       96.23     59.95 o
  23   1   2     1031.41      994.89    125.27 o
  25   1   2     1329.50     1325.81     79.67 o
 -28   2   2     1011.73      814.28    117.34 o
 -26   2   2     1664.58     1779.06    111.85 o
 -24   2   2     2399.95     2415.81    118.77 o
 -22   2   2      191.56      194.62     74.03 o
 -20   2   2      702.86      719.72     73.01 o
 -18   2   2     7346.48     7059.71    146.83 o
 -16   2   2     2521.46     2518.91     87.65 o
 -14   2   2    16393.21    16135.60    186.08 o
 -12   2   2      676.38      720.13     50.23 o
 -10   2   2      194.11      226.14     34.57 o
  -8   2   2    21906.37    23286.01    202.96 o
  -6   2   2      207.61      156.19     25.01 o
  -4   2   2    16215.33    16060.56    157.20 o
  -2   2   2      993.91     1386.97     33.15 o
   0   2   2    41210.23    38545.30    222.08 o
   2   2   2    29883.46    29386.23    212.11 o
   4   2   2    38000.40    34553.20    243.63 o
   6   2   2     3561.04     3315.30     65.48 o
   8   2   2     1005.34     1182.99     51.66 o
  10   2   2       48.43       20.13     49.42 o
  12   2   2     7652.95     7369.84    126.09 o
  14   2   2     2040.15     1974.50     79.92 o
  16   2   2      136.03       50.84     53.89 o
  18   2   2     7258.87     6747.33    152.32 o
  20   2   2      982.54     1031.07     87.45 o
  22   2   2       37.82      -75.04     99.04 o
  24   2   2      679.61      727.65     97.41 o
  26   2   2      186.16       94.16     96.40 o
 -27   3   2      322.61      244.04     99.65 o
 -25   3   2       25.41      -37.01    120.60 o
 -23   3   2     1340.34     1290.98     91.11 o
 -21   3   2     2241.77     2162.21    106.97 o
 -19   3   2      176.74       66.70     88.87 o
 -17   3   2      208.91      232.86     57.96 o
 -15   3   2    17398.71    16030.46    190.96 o
 -13   3   2     1116.98     1002.60     64.26 o
 -11   3   2     6534.82     6512.24    112.26 o
  -9   3   2      506.18      581.23     42.30 o
  -7   3   2     4325.97     3875.38     69.96 o
  -5   3   2    38919.88    37987.27    267.23 o
  -3   3   2      262.34      367.49     26.84 o
  -1   3   2     5186.65     5039.25     65.69 o
   1   3   2    71117.81    71753.84    344.71 o
   3   3   2       77.75       63.45     25.42 o
   5   3   2        2.24      -19.12     39.66 o
   7   3   2      121.75      128.12     34.37 o
   9   3   2    25691.40    26009.92    252.99 o
  11   3   2    16449.56    15859.02    172.46 o
  13   3   2       50.97       -3.86     64.06 o
  15   3   2      469.90      527.74     60.81 o
  17   3   2     3475.20     3369.40    112.87 o
  19   3   2        2.01       86.43     88.67 o
  21   3   2       52.25     -100.87    100.87 o
  23   3   2      522.08      512.28     97.41 o
  25   3   2      534.96      798.02     93.14 o
 -26   4   2     1800.88     1833.16    123.85 o
 -24   4   2     1656.27     1747.34    109.82 o
 -22   4   2      646.73      556.62     81.75 o
 -20   4   2     1692.17     1718.86     93.75 o
 -18   4   2     3092.58     2952.29    107.78 o
 -16   4   2     7385.00     7336.29    145.41 o
 -14   4   2      739.37      686.98     64.26 o
 -12   4   2    10884.76    10709.34    149.68 o
 -10   4   2     1374.74     1349.96     61.82 o
  -8   4   2    29057.09    27219.75    243.23 o
  -6   4   2    46579.22    48195.31    335.15 o
  -4   4   2     8897.06    11195.39    116.53 o
  -2   4   2     7053.28     7748.72     87.85 o
   0   4   2       22.93      102.09     23.18 o
   2   4   2     4458.18     3986.41     67.31 o
   4   4   2      506.88      617.22     35.79 o
   6   4   2     9905.13    11289.55    128.73 o
   8   4   2     4418.53     5051.45     92.94 o
  10   4   2      779.82      740.87     58.57 o
  12   4   2     2840.19     2733.67     86.84 o
  14   4   2       13.24       51.45     71.99 o
  16   4   2     2697.27     2755.43     96.80 o
  18   4   2       86.61      105.75     58.37 o
  20   4   2      556.95      619.25     76.26 o
  22   4   2      945.59     1028.23     92.13 o
  24   4   2      575.12      675.59     92.13 o
 -27   5   2        7.34      -17.29    131.38 o
 -25   5   2     1061.15     1137.23    106.16 o
 -23   5   2       19.29      104.33    108.40 o
 -21   5   2      298.78      245.06     74.43 o
 -19   5   2     1812.54     1823.19     94.77 o
 -17   5   2     6369.16     5983.49    141.34 o
 -15   5   2       48.11      103.11     48.81 o
 -13   5   2      660.18      577.97     54.30 o
 -11   5   2      100.73      103.72     43.93 o
  -9   5   2     3350.46     3288.05     91.92 o
  -7   5   2     3153.55     3506.47     76.06 o
  -5   5   2      119.53       96.80     28.88 o
  -3   5   2      297.63      212.52     30.51 o
  -1   5   2    14006.86    12857.72    138.49 o
   1   5   2      200.26      102.09     27.45 o
   3   5   2      731.03     1026.60     45.55 o
   5   5   2       21.32      -32.34     44.33 o
   7   5   2    13579.68    14077.52    151.71 o
   9   5   2     7651.45     7078.21    121.61 o
  11   5   2      350.55      375.42     49.01 o
  13   5   2     4593.28     4727.49    121.00 o
  15   5   2     3330.76     3345.20    111.24 o
  17   5   2     1011.09      832.79     78.91 o
  19   5   2      253.74      239.16     72.40 o
  21   5   2      114.21      302.61     70.37 o
  23   5   2      651.63      664.40     97.62 o
  25   5   2      446.93      435.41    101.48 o
 -26   6   2      274.72      362.60     89.69 o
 -24   6   2      607.53      615.59     92.53 o
 -22   6   2     1865.23     1794.31    114.09 o
 -20   6   2      151.99      149.48     65.69 o
 -18   6   2     1259.85     1102.86     86.43 o
 -16   6   2       19.25      -14.44     80.94 o
 -14   6   2     1357.99     1295.66     79.52 o
 -12   6   2     2377.41     2236.44     81.14 o
 -10   6   2    13676.73    13044.41    165.54 o
  -8   6   2     2209.80     2243.96     71.38 o
  -6   6   2     8561.21     8134.51    115.11 o
  -4   6   2     5219.72     5345.32     93.75 o
  -2   6   2       38.06       29.08     44.54 o
   0   6   2    18464.62    19329.29    183.64 o
   2   6   2    26534.29    27809.52    251.57 o
   4   6   2     6245.44     6377.00    109.01 o
   6   6   2      120.19       95.99     38.64 o
   8   6   2     9980.82    10182.62    145.81 o
  10   6   2     8926.75     8472.10    146.83 o
  12   6   2     1693.15     1629.59     79.92 o
  14   6   2    10141.58     9856.01    174.49 o
  16   6   2       35.58       59.18     82.16 o
  18   6   2        5.08      -24.20     87.85 o
  20   6   2      136.43      155.17     70.98 o
  22   6   2     4502.61     4764.70    166.96 o
  24   6   2      204.82      187.91     84.60 o
 -25   7   2       55.53       87.04     82.36 o
 -23   7   2        1.92       59.99     99.45 o
 -21   7   2      341.26      324.17     77.08 o
 -19   7   2     3709.96     3749.90    131.78 o
 -17   7   2     1767.92     1430.69     95.79 o
 -15   7   2        0.45        4.88     75.86 o
 -13   7   2     2961.85     2943.75    103.51 o
 -11   7   2      110.69      183.44     49.83 o
  -9   7   2       27.15       17.90     58.57 o
  -7   7   2      310.61      365.45     44.74 o
  -5   7   2      647.56      715.85     49.01 o
  -3   7   2    16884.21    17055.23    177.74 o
  -1   7   2    15562.81    14882.04    161.27 o
   1   7   2      988.47     1056.50     53.49 o
   3   7   2     4872.41     4797.04     96.19 o
   5   7   2     6538.24     6421.54    112.46 o
   7   7   2      405.44      452.70     52.06 o
   9   7   2       18.97      -65.08     65.08 o
  11   7   2      894.36      879.16     71.38 o
  13   7   2     5933.52     5831.98    138.09 o
  15   7   2      936.96     1000.57     85.62 o
  17   7   2     1074.25     1093.71     90.91 o
  19   7   2     1556.15     1527.90    105.55 o
  21   7   2      372.89      308.10     89.89 o
  23   7   2       28.67      225.94     85.01 o
 -24   8   2      157.94      106.97    108.80 o
 -22   8   2      320.48      242.41     85.21 o
 -20   8   2     1549.09     1461.81    104.94 o
 -18   8   2       14.27     -102.29    102.29 o
 -16   8   2      394.32      455.54     66.70 o
 -14   8   2      113.26       65.08     54.91 o
 -12   8   2      669.84      780.53     68.74 o
 -10   8   2     1133.53     1176.89     71.38 o
  -8   8   2    10352.03    10301.39    151.51 o
  -6   8   2      745.80      751.65     55.52 o
  -4   8   2     1277.02     1236.07     63.86 o
  -2   8   2    11844.13    11401.61    165.95 o
   0   8   2    11991.56    11383.51    153.34 o
   2   8   2    29620.82    28221.14    265.80 o
   4   8   2      345.15      317.05     49.83 o
   6   8   2     2326.17     2434.52     82.57 o
   8   8   2      675.16      704.67     58.77 o
  10   8   2     7160.01     7358.66    144.59 o
  12   8   2    11671.71    11464.86    193.00 o
  14   8   2      672.81      694.30     81.35 o
  16   8   2      213.92      344.71     69.15 o
  18   8   2       48.46       97.01     72.81 o
  20   8   2     1730.39     1673.72    113.89 o
  22   8   2      228.02       73.42    127.10 o
 -23   9   2       77.30       65.69    123.04 o
 -21   9   2      677.54      785.81     87.85 o
 -19   9   2      921.52      701.62     93.35 o
 -17   9   2     1351.43     1411.17     92.74 o
 -15   9   2      128.29      152.73     62.03 o
 -13   9   2      804.96      957.25     73.01 o
 -11   9   2     3811.22     3895.92    114.29 o
  -9   9   2     1097.57      971.89     74.03 o
  -7   9   2     1223.54     1219.80     69.35 o
  -5   9   2     2002.57     2085.13     80.94 o
  -3   9   2    20819.53    18768.20    212.32 o
  -1   9   2     2487.70     2273.45     93.96 o
   1   9   2       18.81      -56.74     69.15 o
   3   9   2     7439.00     7133.33    135.04 o
   5   9   2     1258.29     1182.38     72.40 o
   7   9   2      801.87      932.44     70.98 o
   9   9   2      886.17      986.54     70.98 o
  11   9   2     2252.05     2296.23    101.28 o
  13   9   2      708.81      958.88     78.09 o
  15   9   2     2823.41     2671.03    119.78 o
  17   9   2       99.17       80.94    100.67 o
  19   9   2     1081.16     1186.85    105.75 o
  21   9   2     2008.77     1844.75    126.70 o
 -22  10   2      571.24      639.18    103.72 o
 -20  10   2       70.73       63.86     76.87 o
 -18  10   2     1504.61     1350.77    108.40 o
 -16  10   2      341.68      353.25     79.72 o
 -14  10   2     2286.26     2652.12    113.28 o
 -12  10   2       30.61       32.13     83.18 o
 -10  10   2     8571.59     8982.35    168.19 o
  -8  10   2     1208.08     1085.98     71.59 o
  -6  10   2     1144.28     1161.84     74.43 o
  -4  10   2     1641.92     1746.52     84.19 o
  -2  10   2      546.18      485.44     61.21 o
   0  10   2     2168.06     2321.44     87.24 o
   2  10   2     2627.83     2686.28     94.77 o
   4  10   2     6422.29     6613.72    136.87 o
   6  10   2     1486.64     1542.34     79.92 o
   8  10   2        9.82        0.00     84.19 o
  10  10   2      931.05      900.31     79.72 o
  12  10   2       30.37       51.86     86.43 o
  14  10   2     1872.11     1807.94    105.95 o
  16  10   2       38.54      160.25     74.23 o
  18  10   2       44.57       89.28    103.11 o
  20  10   2      108.37      -73.82    134.02 o
 -21  11   2      331.54      265.80     91.31 o
 -19  11   2     1880.81     1890.10    123.04 o
 -17  11   2      377.88      578.78     89.89 o
 -15  11   2      247.06      280.65     73.42 o
 -13  11   2      285.76      254.62     74.23 o
 -11  11   2      767.10     1025.58     78.30 o
  -9  11   2     3396.52     3134.91    112.46 o
  -7  11   2      116.85      225.94     58.98 o
  -5  11   2       60.64       75.65     52.27 o
  -3  11   2      323.91      276.78     63.86 o
  -1  11   2     4651.87     4412.67    123.24 o
   1  11   2     1620.40     1581.59     81.14 o
   3  11   2       96.70      104.73     53.49 o
   5  11   2        8.28       15.25     75.86 o
   7  11   2     1041.70     1204.95     80.53 o
   9  11   2      268.76      321.12     64.06 o
  11  11   2      265.20      256.04     70.37 o
  13  11   2     2490.13     2635.24    119.78 o
  15  11   2     1385.35     1411.78    106.16 o
  17  11   2      607.45      546.65     92.53 o
  19  11   2      223.28      313.19     92.33 o
 -20  12   2      419.49      258.48     96.40 o
 -18  12   2      319.85      231.84     91.72 o
 -16  12   2      472.06      657.49     88.67 o
 -14  12   2        6.33       27.25    107.78 o
 -12  12   2     3731.21     3640.89    137.27 o
 -10  12   2      316.92      295.49     75.45 o
  -8  12   2     3216.76     3250.63    117.75 o
  -6  12   2     1817.45     1718.86     94.57 o
  -4  12   2      144.99      249.74     63.86 o
  -2  12   2      488.44      582.24     69.96 o
   0  12   2     1864.47     1787.81     93.96 o
   2  12   2      617.59      648.34     70.77 o
   4  12   2      694.37      742.70     74.43 o
   6  12   2     4512.40     4697.59    135.24 o
   8  12   2        5.74      -41.89     96.19 o
  10  12   2       51.66       79.31     74.23 o
  12  12   2     1984.45     2088.79    118.36 o
  14  12   2       79.75      108.80    115.92 o
  16  12   2      591.98      819.78     96.60 o
  18  12   2       42.23       50.44    123.65 o
 -17  13   2       17.61       32.54    118.97 o
 -15  13   2      671.10      578.58     93.35 o
 -13  13   2        3.51     -105.75    105.75 o
 -11  13   2     1213.45     1228.95    101.68 o
  -9  13   2       34.93      264.58     63.45 o
  -7  13   2     1230.45     1258.44     91.31 o
  -5  13   2      446.31      373.18     76.06 o
  -3  13   2       57.49       82.77     83.58 o
  -1  13   2      662.91      651.39     79.11 o
   1  13   2     3139.84     3162.78    122.83 o
   3  13   2      165.15       63.04     69.55 o
   5  13   2        8.53       -9.35     71.18 o
   7  13   2      619.74      681.08     84.60 o
   9  13   2       93.76      131.38     74.03 o
  11  13   2      883.77     1082.32     96.60 o
  13  13   2      311.22      401.04     87.24 o
  15  13   2        0.41       64.67    114.29 o
 -16  14   2      843.44      909.46     98.84 o
 -14  14   2      317.92      391.08     84.19 o
 -12  14   2      201.22      -22.78    125.07 o
 -10  14   2      159.56        0.00    119.78 o
  -8  14   2        5.58      -41.69    108.80 o
  -6  14   2     1094.41      960.71     98.63 o
  -4  14   2     2706.41     2626.49    119.17 o
  -2  14   2      305.32      383.55     71.99 o
   0  14   2      183.74      207.84     68.74 o
   2  14   2       37.30      -26.23     95.58 o
   4  14   2     2735.41     2871.96    125.27 o
   6  14   2     1666.00     1509.80    110.63 o
   8  14   2     1749.82     1968.80    115.11 o
  10  14   2       70.50       67.72    121.61 o
  12  14   2      281.58      230.21     88.87 o
  14  14   2      513.24      365.86    101.68 o
 -13  15   2        2.69     -130.16    130.16 o
 -11  15   2       31.78       72.20    120.39 o
  -9  15   2      643.08      547.87     99.45 o
  -7  15   2       84.04       22.37    117.95 o
  -5  15   2      355.48      360.98     85.82 o
  -3  15   2      199.26      348.57     85.82 o
  -1  15   2       93.37      164.32     77.69 o
   1  15   2       90.19      201.13     75.25 o
   3  15   2      752.01      797.40     89.48 o
   5  15   2      224.39      406.13     82.77 o
   7  15   2        0.86        7.73    126.49 o
   9  15   2      860.73      731.72    102.90 o
  11  15   2       40.69      209.27     82.77 o
 -10  16   2        2.95      -51.25    127.31 o
  -8  16   2      222.19       90.91    117.95 o
  -6  16   2       27.59       16.07    123.85 o
  -4  16   2     3435.33     3593.91    149.48 o
  -2  16   2      295.46      396.57     87.04 o
   0  16   2      918.89     1079.27    101.28 o
   2  16   2      200.09      324.57     82.57 o
   4  16   2      353.22      422.60     87.24 o
   6  16   2      180.45      123.85     87.45 o
   8  16   2      653.01      685.76    104.73 o
  -1  17   2      439.69      539.94     96.19 o
 -27   1   3      355.20      384.85     64.63 o
 -25   1   3      533.07      536.59     63.56 o
 -23   1   3      984.12      995.46     64.53 o
 -21   1   3     1472.33     1522.96     64.62 o
 -19   1   3       20.51       91.91     42.07 o
 -17   1   3     1057.86     1132.56     50.95 o
 -15   1   3      593.80      656.26     47.89 o
 -13   1   3       42.18       63.42     25.08 o
 -11   1   3    14081.62    14180.44    373.48 o
  -9   1   3    58216.53    60179.48   3165.83 o
  -7   1   3     6275.16     6779.58    731.72 o
  -5   1   3     6321.59     6249.66    167.37 o
  -3   1   3    41060.91    40886.80    735.99 o
  -1   1   3    77092.95    82755.41   2092.04 o
   1   1   3      175.16      323.96     16.61 o
   3   1   3      235.46      326.26     37.93 o
   5   1   3      500.65      698.01     85.52 o
   7   1   3    16577.77    17728.92    419.95 o
   9   1   3    21451.15    21251.14    527.43 o
  11   1   3     4251.67     4403.85     69.09 o
  13   1   3        5.14       -7.61     45.44 o
  15   1   3     1422.24     1303.41     53.77 o
  17   1   3     1182.95     1172.79     55.80 o
  19   1   3     2694.68     2583.30     77.57 o
  21   1   3     1997.91     1993.47     77.15 o
  23   1   3      972.67      974.38     72.30 o
  25   1   3        6.89       45.20     68.13 o
 -28   2   3      854.12     1087.20    109.82 o
 -26   2   3      112.79      206.21     84.60 o
 -24   2   3     1280.11     1308.26     99.85 o
 -22   2   3       10.23      117.34     67.72 o
 -20   2   3      177.72      169.20     62.03 o
 -18   2   3      260.25      237.13     58.98 o
 -16   2   3     3055.41     2968.76     92.94 o
 -14   2   3      236.31      201.33     49.83 o
 -12   2   3    32576.80    31163.26    281.05 o
 -10   2   3      532.00      582.04     42.10 o
  -8   2   3     2104.77     1716.42     51.86 o
  -6   2   3    16701.62    17899.21    159.44 o
  -4   2   3     8812.13     8583.75     82.16 o
  -2   2   3       42.37       97.21     21.15 o
   0   2   3    21483.55    24066.34    177.13 o
   2   2   3       94.23      158.63     22.98 o
   6   2   3    10879.20    11465.47    117.55 o
   8   2   3       59.62      128.12     36.20 o
  10   2   3       68.87       68.94     38.64 o
  12   2   3      279.21      272.31     50.44 o
  14   2   3       33.36       54.50     65.89 o
  16   2   3       52.57      -29.08     77.69 o
  18   2   3        4.40      -96.40     96.40 o
  20   2   3     1302.61     1263.93     95.58 o
  22   2   3       22.38        7.12    102.50 o
  24   2   3       46.57       51.45     81.14 o
 -27   3   3       41.04       73.62    124.46 o
 -25   3   3     1652.64     1698.73    111.85 o
 -23   3   3      133.52      316.03     70.98 o
 -21   3   3       32.01      -80.74     94.36 o
 -19   3   3    11486.74    11749.78    191.57 o
 -17   3   3     3840.44     3937.61    110.23 o
 -15   3   3       45.14      -30.71     71.38 o
 -13   3   3    15492.56    15346.74    176.32 o
 -11   3   3    39298.38    38328.52    353.25 o
  -9   3   3     4147.54     3937.00     77.48 o
  -7   3   3    21144.03    21914.70    196.25 o
  -5   3   3    11756.85    11794.11    118.16 o
  -3   3   3    10249.61    11221.83    116.73 o
  -1   3   3    89758.12    98034.23    398.80 o
   1   3   3    24966.32    23793.21    215.16 o
   3   3   3    45256.86    46937.48    326.20 o
   5   3   3      128.36      147.85     32.74 o
   7   3   3    30225.07    31059.34    293.46 o
   9   3   3     1408.01     1486.41     59.38 o
  11   3   3     1029.32     1089.03     64.06 o
  13   3   3      544.54      404.30     57.76 o
  15   3   3        6.58       60.40     76.47 o
  17   3   3       59.28      114.09     54.91 o
  19   3   3     1239.95     1098.59     90.50 o
  21   3   3     1305.85     1262.91     96.19 o
  23   3   3        2.18       38.03    110.23 o
  25   3   3      362.69      310.34     84.60 o
 -26   4   3        2.58       55.32    118.16 o
 -24   4   3        1.64       21.15    101.68 o
 -22   4   3      835.30      887.70     81.55 o
 -20   4   3      574.73      647.12     76.06 o
 -18   4   3     6493.80     6398.15    146.83 o
 -16   4   3     1158.41     1155.54     77.28 o
 -14   4   3     4966.52     4942.24    113.68 o
 -12   4   3     2392.19     2277.31     75.45 o
 -10   4   3     1458.84     1583.42     60.81 o
  -8   4   3       11.53        9.56     50.64 o
  -6   4   3        0.24       75.25     28.88 o
  -4   4   3       76.62      134.02     27.45 o
  -2   4   3     8243.46     7456.28     87.24 o
   0   4   3      744.18      546.04     33.96 o
   2   4   3      423.05      537.09     35.79 o
   4   4   3      239.78      211.50     30.91 o
   6   4   3    14248.12    15078.90    153.95 o
   8   4   3       36.85       95.99     40.47 o
  10   4   3     1110.85     1129.91     61.82 o
  12   4   3     1411.87     1489.47     71.59 o
  14   4   3     7676.39     7865.86    148.26 o
  16   4   3      121.97       51.45     87.85 o
  18   4   3      137.28      177.54     64.67 o
  20   4   3      114.65      275.56     68.13 o
  22   4   3      588.84      621.70     88.46 o
  24   4   3       37.74       24.61    119.78 o
 -27   5   3     2165.55     2238.67    137.68 o
 -25   5   3       16.24       38.44    101.07 o
 -23   5   3       33.57      271.90     68.13 o
 -21   5   3     1469.11     1606.20     97.01 o
 -19   5   3     1332.10     1219.80     90.09 o
 -17   5   3     5353.98     5397.38    133.21 o
 -15   5   3     3221.69     3420.04    100.46 o
 -13   5   3       85.83      164.93     45.76 o
 -11   5   3      286.86      272.72     45.76 o
  -9   5   3    31645.65    29782.19    286.75 o
  -7   5   3     4814.63     4928.62     91.52 o
  -5   5   3      360.96      300.98     33.56 o
  -3   5   3    11206.72    10885.26    115.51 o
  -1   5   3    15982.50    14925.77    146.83 o
   1   5   3       23.40       28.47     28.06 o
   3   5   3    14341.98    15462.46    145.81 o
   5   5   3    14770.93    14321.56    149.48 o
   7   5   3     1167.52     1017.86     56.33 o
   9   5   3     1543.81     1641.79     67.72 o
  11   5   3     9414.74     9134.06    147.85 o
  13   5   3        3.90      -57.96     80.74 o
  15   5   3      874.77      920.85     77.08 o
  17   5   3     4594.96     4487.92    134.22 o
  19   5   3       61.19       25.62     68.94 o
  21   5   3      133.62      153.95     80.94 o
  23   5   3     2787.95     2821.52    136.46 o
 -26   6   3       20.38       45.96     91.52 o
 -24   6   3      295.94      440.49     91.11 o
 -22   6   3      206.88       33.76    114.50 o
 -20   6   3      122.61       72.60     94.97 o
 -18   6   3      670.25      610.71     74.23 o
 -16   6   3      285.86      276.78     64.87 o
 -14   6   3       50.63      126.29     45.96 o
 -12   6   3     7189.11     7002.15    131.78 o
 -10   6   3      259.59      316.24     53.89 o
  -8   6   3      362.70      444.36     43.93 o
  -6   6   3      530.84      678.23     44.54 o
  -4   6   3    26539.08    27698.89    243.23 o
  -2   6   3     1223.75     1289.76     56.33 o
   0   6   3     6715.95     6462.62    103.11 o
   2   6   3     4052.33     4062.07     89.08 o
   4   6   3     6320.99     6275.12    112.06 o
   6   6   3     1970.76     1984.67     70.98 o
   8   6   3     3587.54     3713.70     97.41 o
  10   6   3      547.37      633.29     53.69 o
  12   6   3      511.58      528.96     58.77 o
  14   6   3       30.97      127.92     52.27 o
  16   6   3     1756.69     1904.13     94.77 o
  18   6   3      155.30       50.44    108.40 o
  20   6   3     1857.54     1822.99    112.67 o
  22   6   3      124.29      335.96     87.85 o
  24   6   3       42.84       60.60     88.87 o
 -25   7   3      460.67      259.29    103.11 o
 -23   7   3       78.93        7.52    111.04 o
 -21   7   3        4.19       73.62     66.50 o
 -19   7   3     4212.37     4126.33    140.12 o
 -17   7   3      967.47     1001.99     81.96 o
 -15   7   3      243.46       68.13     81.96 o
 -13   7   3     2668.99     2763.16     99.04 o
 -11   7   3     4756.38     4761.65    113.48 o
  -9   7   3      150.53      236.72     46.16 o
  -7   7   3      340.93      346.34     44.74 o
  -5   7   3       11.87       64.87     35.79 o
  -3   7   3      814.57      736.19     50.64 o
  -1   7   3      788.10      810.83     50.64 o
   1   7   3    18088.27    17293.17    179.98 o
   3   7   3    11457.39    11128.69    150.09 o
   5   7   3     4297.28     4581.27    108.40 o
   7   7   3     9037.94     9103.55    146.22 o
   9   7   3     4213.87     4015.90    108.19 o
  11   7   3       79.08       63.65     53.28 o
  13   7   3     8709.34     8776.54    165.74 o
  15   7   3     8338.27     8409.26    176.73 o
  17   7   3     2258.83     2137.19    113.68 o
  19   7   3       73.66       20.95    112.26 o
  21   7   3      729.30      844.18     98.43 o
  23   7   3      171.80      230.01     89.69 o
 -24   8   3        6.42       65.28    115.51 o
 -22   8   3      155.51      270.28     81.14 o
 -20   8   3      236.04      352.03     75.45 o
 -18   8   3       27.63       42.50     88.26 o
 -16   8   3      518.96      431.34     69.76 o
 -14   8   3        2.08       49.83     73.01 o
 -12   8   3      986.72     1152.48     73.62 o
 -10   8   3     1241.61     1244.81     66.70 o
  -8   8   3       43.55       30.71     61.21 o
  -6   8   3     4372.02     4683.15    102.29 o
  -4   8   3     3487.85     3414.75     89.89 o
  -2   8   3     8094.95     7857.32    129.75 o
   0   8   3     3024.94     3031.20     87.85 o
   2   8   3       70.50      155.58     46.37 o
   4   8   3     1937.48     1979.38     75.04 o
   6   8   3       48.72       51.25     61.21 o
   8   8   3       27.67      -17.08     68.33 o
  10   8   3       24.13       18.71     80.94 o
  12   8   3     1310.79     1315.18     81.55 o
  14   8   3      126.77      142.36     66.30 o
  16   8   3     1082.04     1156.76     91.31 o
  18   8   3       33.03       -6.91    108.80 o
  20   8   3      206.79      164.73     85.62 o
  22   8   3      828.40      903.56    102.29 o
 -23   9   3       22.15       57.15    115.11 o
 -21   9   3      198.55      293.87     82.16 o
 -19   9   3     3443.58     3699.26    141.14 o
 -17   9   3     3790.91     3974.01    136.26 o
 -15   9   3      276.82      352.44     68.33 o
 -13   9   3      179.23      253.40     59.59 o
 -11   9   3      386.07      502.93     63.65 o
  -9   9   3     5659.79     5707.52    128.33 o
  -7   9   3     2369.58     2340.15     89.89 o
  -5   9   3     1844.76     1737.17     78.09 o
  -3   9   3        6.67       27.05     66.50 o
  -1   9   3      859.90      868.79     62.23 o
   1   9   3     4850.93     4873.71    115.11 o
   3   9   3     1393.94     1479.70     74.03 o
   5   9   3     4231.02     4243.88    115.31 o
   7   9   3     3306.82     3267.71    109.21 o
   9   9   3      536.31      676.40     65.69 o
  11   9   3       62.33      282.48     55.93 o
  13   9   3     1718.63     1900.88    100.06 o
  15   9   3     4117.53     4258.93    142.97 o
  17   9   3      166.50        0.00    115.11 o
  19   9   3      262.70      319.08     85.21 o
  21   9   3       70.84      311.97     85.41 o
 -22  10   3      157.30      109.62     84.60 o
 -20  10   3      114.11      193.61     78.70 o
 -18  10   3     1409.64     1522.00    107.78 o
 -16  10   3       39.10       56.54    105.95 o
 -14  10   3      544.74      650.37     72.81 o
 -12  10   3      842.80      988.16     83.79 o
 -10  10   3        2.02      -25.01     75.65 o
  -8  10   3     8059.86     8032.42    153.54 o
  -6  10   3        0.46       38.23     54.50 o
  -4  10   3      443.27      416.09     64.47 o
  -2  10   3     1571.67     1435.57     77.08 o
   0  10   3      146.57      172.25     49.83 o
   2  10   3      521.64      402.26     56.54 o
   4  10   3     2052.19     2178.48     89.48 o
   6  10   3     1252.05     1196.62     77.28 o
   8  10   3     3304.98     3084.89    111.24 o
  10  10   3      135.26      155.78     61.01 o
  12  10   3      831.41      839.71     85.41 o
  14  10   3     3554.62     3706.99    136.46 o
  16  10   3      243.59      277.80     81.35 o
  18  10   3       95.85      256.45     81.96 o
  20  10   3       98.10      156.80     88.87 o
 -21  11   3      374.46      300.78     93.75 o
 -19  11   3     1133.18     1235.05    106.97 o
 -17  11   3     1400.53     1365.21    106.97 o
 -15  11   3     2597.93     2675.71    117.55 o
 -13  11   3      433.49      450.87     80.13 o
 -11  11   3     1036.41     1195.80     85.41 o
  -9  11   3     4275.42     4792.36    136.87 o
  -7  11   3     4042.34     4131.01    121.61 o
  -5  11   3      108.48      135.65     54.71 o
  -3  11   3     3555.26     3236.39    115.31 o
  -1  11   3     6195.07     5988.37    139.31 o
   1  11   3      495.20      529.77     62.84 o
   3  11   3      622.90      685.55     66.50 o
   5  11   3     1887.13     1884.81     94.77 o
   7  11   3      632.45      616.41     78.30 o
   9  11   3      244.45      240.58     71.59 o
  11  11   3     2250.19     2493.90    110.43 o
  13  11   3       32.42       -6.71    105.75 o
  15  11   3       51.84       43.32    122.43 o
  17  11   3     2079.71     2193.93    123.65 o
  19  11   3       75.71      161.27     90.30 o
 -20  12   3      222.00      244.24     89.69 o
 -18  12   3      580.88      582.45     94.77 o
 -16  12   3      863.39     1098.59     97.82 o
 -14  12   3      622.80      737.41     84.60 o
 -12  12   3        1.52      -44.74     92.33 o
 -10  12   3      544.58      597.90     80.74 o
  -8  12   3      860.91      965.39     82.36 o
  -6  12   3     6609.64     6831.94    158.63 o
  -4  12   3      286.41       70.57    110.63 o
  -2  12   3       32.90       75.04     90.50 o
   0  12   3      450.29      419.55     68.53 o
   2  12   3     2669.65     2546.77    108.40 o
   4  12   3       85.64      233.47     55.11 o
   6  12   3     1079.77     1205.77     91.11 o
   8  12   3     1568.90     1581.59     96.19 o
  10  12   3     4318.26     4543.24    144.80 o
  12  12   3      798.27      807.17     92.53 o
  14  12   3     1350.08     1540.71    110.02 o
  16  12   3      142.88      -96.40    130.36 o
 -17  13   3      489.01      493.98     92.74 o
 -15  13   3      886.81     1002.20    104.73 o
 -13  13   3     1440.03     1559.02    108.60 o
 -11  13   3      986.70      942.00     96.60 o
  -9  13   3      458.50      521.03     75.45 o
  -7  13   3      647.38      813.67     79.92 o
  -5  13   3      491.09      582.65     78.70 o
  -3  13   3      509.95      564.55     74.03 o
  -1  13   3     3319.46     3344.18    122.02 o
   1  13   3     3376.05     3371.63    130.16 o
   3  13   3     1907.79     1832.95    104.94 o
   5  13   3       58.09      179.78     65.28 o
   7  13   3     5045.33     5172.66    156.39 o
   9  13   3     2686.16     2868.30    127.31 o
  11  13   3        1.90        0.00    105.75 o
  13  13   3      453.94      582.45     88.67 o
  15  13   3      953.29      970.27    113.07 o
 -16  14   3       76.29      147.64     86.43 o
 -14  14   3      269.65      330.68     87.65 o
 -12  14   3     1127.92     1199.26    110.02 o
 -10  14   3      362.78      343.49     82.97 o
  -8  14   3     2167.72     2130.48    116.53 o
  -6  14   3      467.30      578.38     82.97 o
  -4  14   3      903.78      892.38     91.52 o
  -2  14   3      110.46      249.94     70.57 o
   0  14   3        1.36     -102.29    102.29 o
   2  14   3       26.55        0.00    103.31 o
   4  14   3     2972.34     2939.07    130.56 o
   6  14   3      783.09      740.26     93.35 o
   8  14   3     1128.49     1259.25    107.99 o
  10  14   3     2250.59     2176.03    123.04 o
  12  14   3      136.06      105.75    126.29 o
  14  14   3      176.87      215.37     93.35 o
 -13  15   3        2.48      197.47     84.19 o
 -11  15   3     1447.01     1660.29    113.89 o
  -9  15   3      831.20      828.32     96.60 o
  -7  15   3       16.77     -111.24    111.24 o
  -5  15   3      811.52      903.97     94.77 o
  -3  15   3     1332.01     1219.19    105.14 o
  -1  15   3     3836.77     3993.94    148.05 o
   1  15   3        3.74       21.76    116.33 o
   3  15   3      645.09      828.72     90.70 o
   5  15   3      145.42      121.41     80.74 o
   7  15   3      684.13      815.50    101.07 o
   9  15   3      758.99      795.78    107.99 o
  11  15   3      749.95      726.84    100.06 o
 -10  16   3        1.08       42.91    127.31 o
  -8  16   3      266.14      211.91     90.09 o
  -6  16   3      892.33      965.79    106.36 o
  -4  16   3       26.30     -125.27    125.27 o
  -2  16   3      430.82      412.63     99.24 o
   0  16   3       35.05       -7.93    124.46 o
   2  16   3      157.27       -7.93    122.63 o
   4  16   3       35.77       81.75    114.50 o
   6  16   3       41.73      117.55     84.60 o
 -28   0   4     1383.30     1451.23    116.33 o
 -26   0   4       26.61        0.00     95.79 o
 -24   0   4        3.63       64.67     66.91 o
 -22   0   4       93.47       22.78     68.53 o
 -20   0   4    24638.66    24142.80    266.01 o
 -18   0   4       26.82      -10.98     48.20 o
 -16   0   4     9502.92     9440.74    145.00 o
 -14   0   4     1085.63     1285.28     58.98 o
 -12   0   4     4258.63     3914.02     83.99 o
  -8   0   4     8524.01     8642.32    105.14 o
  -6   0   4     2913.03     3197.14     55.11 o
  -4   0   4    35677.16    36336.73    228.18 o
  -2   0   4        8.06       93.35     20.34 o
   0   0   4    99480.17   103833.66    372.77 o
   2   0   4     5282.90     4447.25     60.81 o
   4   0   4    62061.04    65305.86    359.96 o
   6   0   4     1770.57     1927.32     55.72 o
   8   0   4    12633.66    11462.01    132.60 o
  10   0   4     2188.04     2071.91     68.94 o
  12   0   4    35797.66    32507.11    322.95 o
  14   0   4     2314.08     2088.38     85.62 o
  16   0   4      339.57      368.10     57.35 o
  18   0   4     1528.75     1512.65     86.02 o
  20   0   4       48.84       12.61     91.72 o
  22   0   4     2565.22     2669.20    129.34 o
  24   0   4     1242.92     1288.13    104.94 o
 -27   1   4      498.42      476.57     65.57 o
 -25   1   4      650.60      647.59     62.19 o
 -23   1   4     2152.54     2261.43     76.14 o
 -21   1   4     5615.47     5500.96     99.57 o
 -19   1   4     5816.97     5431.18     92.96 o
 -17   1   4      928.66     1010.83     46.01 o
 -15   1   4      180.32      266.11     35.00 o
 -13   1   4     3012.42     2995.42     55.36 o
 -11   1   4     1013.66     1168.76     64.87 o
  -9   1   4     1909.26     2295.27    149.98 o
  -7   1   4      325.54      517.58     22.43 o
  -5   1   4    52504.85    52980.37    922.38 o
  -3   1   4    18946.29    17377.19    793.03 o
  -1   1   4       92.25       80.03     31.12 o
   1   1   4      123.80      201.93     21.66 o
   3   1   4     2590.09     3685.00    109.72 o
   5   1   4     5612.08     6936.42    243.53 o
   7   1   4     1071.93      986.06     33.22 o
   9   1   4     2648.47     2478.55     51.41 o
  11   1   4     6798.97     6279.00     85.31 o
  13   1   4     2631.29     2498.40     60.75 o
  15   1   4       54.06       31.88     51.18 o
  17   1   4       70.86       -2.65     62.84 o
  19   1   4      986.85      935.10     60.63 o
  21   1   4      307.12      296.88     56.49 o
  23   1   4      822.49      707.23     86.63 o
  25   1   4      716.99      780.24    111.55 o
 -28   2   4       42.30      -24.61    118.16 o
 -26   2   4        8.87       80.94    106.36 o
 -24   2   4       34.01       45.76     96.40 o
 -22   2   4     4631.85     4372.41    137.07 o
 -20   2   4       98.68      178.76     61.82 o
 -18   2   4     1554.73     1740.62     80.74 o
 -16   2   4     1110.70     1136.22     65.69 o
 -14   2   4      526.61      492.15     49.21 o
 -12   2   4    24522.41    22954.32    220.45 o
 -10   2   4    11951.95    11023.34    131.78 o
  -8   2   4     3278.18     3387.09     67.52 o
  -6   2   4       68.76       28.47     22.37 o
  -4   2   4    93250.38    91647.07    410.80 o
  -2   2   4    15525.51    15842.75    156.80 o
   0   2   4      294.70      417.92     26.44 o
   2   2   4    46335.27    47680.18    286.95 o
   4   2   4    15366.91    15903.76    162.29 o
   6   2   4    23769.07    23551.81    213.74 o
   8   2   4     1640.86     1797.36     62.64 o
  10   2   4     4582.66     4191.41     94.57 o
  12   2   4       16.36       -3.66     64.26 o
  14   2   4    11172.41    10373.38    166.56 o
  16   2   4     2243.91     2110.35     91.72 o
  18   2   4     3056.81     3033.84    112.06 o
  20   2   4      477.92      322.95     79.31 o
  22   2   4      827.15      923.90     88.87 o
  24   2   4     1479.20     1419.10    112.26 o
 -27   3   4      337.37      366.88     88.87 o
 -25   3   4        0.60     -103.92    103.92 o
 -23   3   4     3794.25     3709.22    133.21 o
 -21   3   4     3960.46     3920.93    130.77 o
 -19   3   4        0.95       88.06     54.91 o
 -17   3   4     2506.46     2419.67     91.52 o
 -15   3   4    20116.99    19269.71    209.06 o
 -13   3   4      213.79      176.73     44.94 o
 -11   3   4      238.64      271.90     39.25 o
  -9   3   4     3344.76     3284.80     70.37 o
  -7   3   4    22376.99    21027.00    194.62 o
  -5   3   4     1848.74     1759.94     54.10 o
  -3   3   4        1.16       37.42     22.17 o
  -1   3   4    15640.94    17660.66    153.34 o
   1   3   4        0.70       77.08     26.44 o
   3   3   4      208.32      283.49     29.08 o
   5   3   4      653.21      821.81     44.74 o
   7   3   4     2420.20     2701.94     71.38 o
   9   3   4    15299.75    15193.40    165.95 o
  11   3   4    17738.60    17096.31    189.54 o
  13   3   4      287.72      267.43     51.86 o
  15   3   4      126.10       98.84     56.33 o
  17   3   4     2061.39     1945.21     98.02 o
  19   3   4        0.04       12.41     63.25 o
  21   3   4        1.08       73.21     64.06 o
  23   3   4      106.88       31.12    109.21 o
 -28   4   4      851.23      955.01    109.62 o
 -26   4   4        5.25      100.06    119.58 o
 -24   4   4      897.13      944.03     86.84 o
 -22   4   4      319.70       24.61    112.26 o
 -20   4   4     2095.65     2092.65    101.28 o
 -18   4   4      441.62      446.80     70.16 o
 -16   4   4     1200.99     1217.36     71.18 o
 -14   4   4     7639.28     7516.27    135.44 o
 -12   4   4     9004.16     9010.21    132.39 o
 -10   4   4    31957.56    31668.63    276.99 o
  -8   4   4      264.48      305.05     36.81 o
  -6   4   4     9510.17     9412.47    110.63 o
  -4   4   4    55655.00    58459.07    353.25 o
  -2   4   4    47640.55    50247.90    336.78 o
   0   4   4     6412.04     6429.27     87.04 o
   2   4   4       91.54      112.67     30.30 o
   4   4   4    30561.43    28450.74    258.07 o
   6   4   4      939.54      827.91     53.89 o
   8   4   4     7777.40     7905.72    122.63 o
  10   4   4     3484.47     3198.36     91.31 o
  12   4   4     4629.60     4694.95    110.02 o
  14   4   4     2000.17     1964.53     87.24 o
  16   4   4       44.37       10.58     79.52 o
  18   4   4      168.95      155.78     65.08 o
  20   4   4      188.53      154.97     74.03 o
  22   4   4     1223.50     1344.87    102.09 o
  24   4   4       32.51       58.77    128.53 o
 -27   5   4      118.09       33.35    130.16 o
 -25   5   4      760.12      876.52     98.84 o
 -23   5   4      377.98      305.46     79.31 o
 -21   5   4       12.69       24.00     93.55 o
 -19   5   4     2313.13     2471.12    105.34 o
 -17   5   4     2147.27     2094.28     93.55 o
 -15   5   4      815.75      760.60     63.04 o
 -13   5   4     6334.77     6173.63    119.58 o
 -11   5   4     2019.81     1850.04     69.76 o
  -9   5   4    24875.44    23829.00    225.13 o
  -7   5   4     7358.66     8791.79    121.61 o
  -5   5   4        3.87       28.27     40.88 o
  -3   5   4        0.35      172.05     31.73 o
  -1   5   4     5658.86     5672.54     95.79 o
   1   5   4     2306.57     2317.99     61.21 o
   3   5   4    19209.22    19090.13    185.67 o
   5   5   4       32.50       71.59     31.32 o
   7   5   4     7498.36     7265.92    121.61 o
   9   5   4     2193.62     2079.84     74.84 o
  11   5   4        0.15      -57.15     68.94 o
  13   5   4     6119.14     6131.94    134.83 o
  15   5   4      324.36      333.12     65.08 o
  17   5   4      601.68      667.66     78.91 o
  19   5   4      304.94      292.04     77.89 o
  21   5   4       33.16      201.54     75.25 o
  23   5   4      232.91      256.85     88.46 o
 -26   6   4     4256.03     4301.63    166.15 o
 -24   6   4       49.95       80.74     82.36 o
 -22   6   4      720.49      933.66     89.28 o
 -20   6   4     1359.80     1472.18     91.92 o
 -18   6   4      701.72      681.89     70.57 o
 -16   6   4       47.85       11.80     57.55 o
 -14   6   4     4803.39     4710.40    114.09 o
 -12   6   4     5781.11     5645.29    121.21 o
 -10   6   4     2164.54     2090.82     73.82 o
  -8   6   4       27.98       27.45     54.71 o
  -6   6   4      215.82      217.81     39.25 o
  -4   6   4     9230.09     9596.92    122.02 o
  -2   6   4    22896.95    23057.84    232.04 o
   0   6   4     5640.86     5573.90     97.62 o
   2   6   4     2728.46     2776.58     75.86 o
   4   6   4      259.39      196.25     40.67 o
   6   6   4    57722.52    55897.46    463.68 o
   8   6   4       68.89       36.81     64.67 o
  10   6   4     1775.89     1944.40     82.97 o
  12   6   4      166.61      193.81     53.89 o
  14   6   4     3276.22     3157.89    110.43 o
  16   6   4     1853.31     1688.56     99.04 o
  18   6   4     1328.58     1168.75     94.97 o
  20   6   4     2987.43     2923.21    131.58 o
  22   6   4       12.56       24.00    107.99 o
 -25   7   4       83.15     -123.24    123.24 o
 -23   7   4        2.73       43.52    106.77 o
 -21   7   4      534.30      494.39     85.01 o
 -19   7   4     2642.69     2780.24    113.28 o
 -17   7   4     2113.05     2244.57     98.63 o
 -15   7   4      953.24      840.93     72.40 o
 -13   7   4       22.04      -13.02     69.55 o
 -11   7   4     1134.22     1161.84     69.96 o
  -7   7   4      175.79      165.13     43.32 o
  -5   7   4      276.37      342.67     46.16 o
  -3   7   4     3327.22     3555.48     85.01 o
  -1   7   4     6472.58     5711.38    120.60 o
   1   7   4    11552.18    10913.32    157.81 o
   3   7   4     5945.60     5521.43    110.43 o
   5   7   4     2342.17     2261.04     81.55 o
   7   7   4      377.86      415.89     51.66 o
   9   7   4       36.09      169.00     46.98 o
  11   7   4       85.71       81.96     55.72 o
  13   7   4       26.93       15.66     82.97 o
  15   7   4     4602.13     4567.84    137.68 o
  17   7   4      787.96      731.11     88.87 o
  19   7   4      189.42      209.88     74.84 o
  21   7   4      640.09      669.08     96.60 o
 -24   8   4     3448.32     3726.92    153.14 o
 -22   8   4      327.79      285.73     88.67 o
 -20   8   4       65.99      -32.74     96.60 o
 -18   8   4     1839.01     1869.76    103.92 o
 -16   8   4     1715.68     1566.75     91.31 o
 -14   8   4     3179.01     3082.04    107.78 o
 -12   8   4      526.07      508.42     58.98 o
 -10   8   4     3494.59     3530.46     99.85 o
  -8   8   4    11719.84    12350.73    165.34 o
  -6   8   4     2478.90     2899.82     87.24 o
  -4   8   4    22634.01    22692.79    231.84 o
  -2   8   4     4812.50     4880.22    104.33 o
   0   8   4     8763.47     8404.99    137.27 o
   2   8   4     6112.42     5529.37    121.21 o
   4   8   4    12454.74    11546.00    163.71 o
   6   8   4     5197.36     4949.56    114.50 o
   8   8   4    10951.33    11415.23    176.32 o
  10   8   4       89.24      199.91     54.71 o
  12   8   4       88.14      164.12     58.16 o
  14   8   4     3130.16     3210.16    123.65 o
  16   8   4     2582.11     2676.32    120.60 o
  18   8   4     1566.30     1650.13    104.53 o
  20   8   4      261.97      269.87     85.41 o
  22   8   4     2365.16     2034.49    138.49 o
 -23   9   4       31.85       39.86    115.31 o
 -21   9   4      416.92      320.10     86.23 o
 -19   9   4     2088.87     2259.62    117.55 o
 -17   9   4     1729.29     1817.70    104.12 o
 -15   9   4     1564.56     1624.70     97.21 o
 -13   9   4     1218.97     1093.10     85.62 o
 -11   9   4     1119.33     1553.12     84.40 o
  -9   9   4      320.16      307.90     58.77 o
  -7   9   4     5688.83     5327.83    115.92 o
  -5   9   4      313.35      329.25     52.88 o
  -3   9   4     3520.77     3365.53    104.73 o
  -1   9   4    12290.79    11605.38    173.27 o
   1   9   4      626.02      743.72     61.42 o
   3   9   4     2901.06     2306.39     95.38 o
   5   9   4     4597.29     4443.99    113.28 o
   7   9   4       90.30       51.05     75.45 o
   9   9   4       12.27      -78.70     78.70 o
  11   9   4      151.82      114.50     62.64 o
  13   9   4       19.04       71.38     67.52 o
  15   9   4     3809.83     3646.59    141.34 o
  17   9   4     3028.27     3033.23    131.17 o
  19   9   4      981.13     1002.81    108.80 o
  21   9   4      384.01      476.29     96.60 o
 -22  10   4      417.88      414.26     94.16 o
 -20  10   4      996.68      966.61    105.34 o
 -18  10   4      335.28      274.34     82.36 o
 -16  10   4      659.86      785.61     82.57 o
 -14  10   4     3116.00     3269.54    122.83 o
 -12  10   4    10074.23     9923.94    182.01 o
 -10  10   4        7.78      -20.13     80.74 o
  -8  10   4     2703.55     2956.76    105.55 o
  -6  10   4     1238.71     1424.59     77.48 o
  -4  10   4     2361.49     2173.19     93.75 o
  -2  10   4     9270.02     8793.82    163.51 o
   0  10   4     1241.09     1161.03     73.42 o
   2  10   4       47.33       54.10     50.03 o
   4  10   4       25.95       37.62     75.65 o
   6  10   4    13545.73    13714.92    207.23 o
   8  10   4      385.90      430.33     66.70 o
  10  10   4       76.08      161.68     67.52 o
  12  10   4     1155.58     1123.20     88.87 o
  14  10   4        6.46      113.28     71.38 o
  16  10   4      285.37      203.16     84.40 o
  18  10   4      498.24      561.50     92.74 o
  20  10   4      601.61      758.56     91.72 o
 -21  11   4       56.15      -89.89    126.90 o
 -19  11   4      535.33      482.80     90.30 o
 -17  11   4     2645.50     2648.05    125.48 o
 -15  11   4      735.18      761.00     87.04 o
 -13  11   4      563.65      706.70     83.38 o
 -11  11   4      112.07      158.83     63.86 o
  -9  11   4     1002.05     1348.53     87.45 o
  -7  11   4      407.21      516.96     65.89 o
  -5  11   4     2186.04     2092.65     95.99 o
  -3  11   4     6526.42     6047.95    143.98 o
  -1  11   4     2799.36     2670.63    105.55 o
   1  11   4       80.64       24.81     83.18 o
   3  11   4      259.43      255.23     62.64 o
   5  11   4      162.75      255.23     60.81 o
   7  11   4     1544.08     1684.09     90.09 o
   9  11   4     1336.17     1340.80     93.96 o
  11  11   4      253.97      261.73     71.59 o
  13  11   4     1610.02     1635.08    111.04 o
  15  11   4      615.18      460.22     93.96 o
  17  11   4      267.57      349.79     86.63 o
 -20  12   4      297.24      384.37     90.09 o
 -18  12   4       77.73      236.92     82.97 o
 -16  12   4      231.45      318.47     77.08 o
 -14  12   4     1030.65     1138.05     94.16 o
 -12  12   4      561.23      478.32     82.57 o
 -10  12   4     3525.22     3647.20    127.51 o
  -8  12   4       63.34       40.47     96.40 o
  -6  12   4      187.59      274.55     70.98 o
  -4  12   4     2794.25     2671.24    109.21 o
  -2  12   4      159.39      152.32     61.62 o
   0  12   4     1031.10     1113.23     84.80 o
   2  12   4      886.58      891.77     81.96 o
   4  12   4     2761.10     2548.81    116.94 o
   6  12   4      129.40      -29.90     94.16 o
   8  12   4     1610.48     1434.96    104.73 o
  10  12   4        2.96       26.84    108.40 o
  12  12   4      208.00      160.66     78.50 o
  14  12   4     2421.38     2339.34    130.16 o
  16  12   4      323.10      218.21     90.70 o
 -19  13   4        0.34     -116.33    116.33 o
 -17  13   4        0.88       -8.13    113.07 o
 -15  13   4     1695.62     1792.28    116.73 o
 -13  13   4       49.34        7.12    117.55 o
 -11  13   4       25.90       20.34    106.97 o
  -9  13   4        7.14       90.91     64.87 o
  -7  13   4      583.89      592.41     79.92 o
  -5  13   4      922.69      874.89     94.16 o
  -3  13   4      251.73       78.50    101.68 o
  -1  13   4       99.28      129.75     64.06 o
   1  13   4      308.82      375.01     81.55 o
   3  13   4      129.61       93.55    105.14 o
   5  13   4      113.16        0.00     99.85 o
   7  13   4      778.54      618.03     90.09 o
   9  13   4     1141.04     1214.72    101.07 o
  11  13   4      176.58      198.08     83.38 o
  13  13   4      171.99      333.93     82.57 o
  15  13   4      177.56       93.35    131.38 o
 -16  14   4       69.77      -50.44    128.53 o
 -14  14   4      232.59      397.38     82.97 o
 -12  14   4      627.56      793.74     96.19 o
 -10  14   4      231.79      304.03     82.16 o
  -8  14   4      808.47      730.29     92.94 o
  -6  14   4      165.30      214.35     73.82 o
  -4  14   4      341.32      264.38     80.74 o
  -2  14   4      105.77      103.11     69.15 o
   0  14   4        3.34       26.64     94.97 o
   2  14   4     1941.90     1992.60    109.41 o
   4  14   4      731.68      840.52     92.53 o
   6  14   4      163.88      107.78    118.77 o
   8  14   4       70.02      -89.89    106.97 o
  10  14   4      354.94      479.95     88.46 o
  12  14   4      960.66     1096.56    103.72 o
 -13  15   4      199.49      222.28     89.48 o
 -11  15   4       28.92       96.40    113.07 o
  -9  15   4      150.49       54.30    112.67 o
  -7  15   4      208.04      -37.62    115.72 o
  -5  15   4      446.61      318.07     88.06 o
  -3  15   4       89.92      -21.96    116.94 o
  -1  15   4      264.77      274.34     76.26 o
   1  15   4       23.23       33.15     73.21 o
   3  15   4      184.68      210.28     83.99 o
   5  15   4      567.62      509.03     91.52 o
   7  15   4       14.16      -24.00    124.46 o
   9  15   4       36.60      -41.49    119.17 o
 -10  16   4      319.21      441.71     96.40 o
  -8  16   4     1083.55     1170.79    115.31 o
  -6  16   4      870.40      978.61     97.41 o
  -4  16   4      111.13      144.80     82.36 o
  -2  16   4      284.11      256.24     89.08 o
   0  16   4     2248.69     2542.50    130.36 o
   2  16   4       23.31      170.63     75.86 o
   4  16   4      765.64      821.00    104.53 o
   6  16   4      725.31      767.31    103.92 o
 -29   1   5     1063.20     1097.05     79.01 o
 -27   1   5     2293.25     2564.70     93.66 o
 -25   1   5     2647.91     2700.73     89.36 o
 -23   1   5       41.38       51.11     66.29 o
 -21   1   5      216.81      298.89     45.73 o
 -19   1   5     3784.05     3633.22     95.79 o
 -17   1   5     7382.23     6982.52     94.05 o
 -15   1   5     2088.64     2045.90     51.98 o
 -13   1   5     1448.48     1559.24     43.93 o
 -11   1   5     3789.61     4259.62    247.50 o
  -9   1   5     2702.50     3537.50    238.35 o
  -7   1   5     3652.60     3073.82    118.77 o
  -5   1   5    22494.83    19792.10    433.99 o
  -3   1   5      921.20     1168.48     36.61 o
  -1   1   5     2980.90     2859.49     36.74 o
   1   1   5     8857.51    10843.60     76.43 o
   3   1   5    24217.50    23790.26    157.94 o
   5   1   5    19241.78    20121.36    397.79 o
   7   1   5     1620.96     1666.69     43.35 o
   9   1   5       61.08       34.11     30.13 o
  11   1   5    11069.95    10758.59    157.71 o
  13   1   5     7496.69     7312.93     96.45 o
  15   1   5     2703.29     2750.68     69.31 o
  17   1   5     1320.11     1257.73     60.21 o
  19   1   5     1258.51     1097.26     68.02 o
  21   1   5      314.11      372.29     57.91 o
  23   1   5      134.83      218.27     99.75 o
 -28   2   5      886.96      887.50    112.46 o
 -26   2   5        0.27      -44.74    104.94 o
 -24   2   5        0.12      -26.64    103.51 o
 -22   2   5       95.96       91.31     68.13 o
 -20   2   5     1654.88     1498.62     89.89 o
 -18   2   5       42.23       43.32     56.33 o
 -16   2   5     5493.29     5620.07    121.82 o
 -14   2   5       66.57      160.66     48.60 o
 -12   2   5     4840.56     4980.27    101.28 o
 -10   2   5      494.68      466.93     41.89 o
  -8   2   5      138.48      141.75     31.73 o
  -6   2   5      372.86      489.71     32.13 o
  -4   2   5     7135.69     8861.14     96.60 o
  -2   2   5       73.24       94.16     23.79 o
   2   2   5      398.64      404.50     32.34 o
   4   2   5     7204.91     7621.00     97.41 o
   6   2   5      413.64      449.04     40.47 o
   8   2   5     5656.62     5459.00    102.50 o
  10   2   5       19.00        5.29     38.84 o
  12   2   5      850.96      875.90     61.42 o
  14   2   5      152.26      164.73     56.94 o
  16   2   5     1621.86     1431.91     89.89 o
  18   2   5      170.34      124.46     70.16 o
  20   2   5     2420.38     2443.46    119.78 o
  22   2   5        0.76        7.73    113.07 o
  24   2   5      473.86      496.22    102.29 o
 -27   3   5     1175.72     1268.61    113.89 o
 -25   3   5       19.71       75.25     71.99 o
 -23   3   5      711.94      756.12     82.97 o
 -21   3   5      245.88      322.34     68.33 o
 -19   3   5      329.99      321.93     62.23 o
 -17   3   5     4869.17     4823.27    121.21 o
 -15   3   5     6271.09     6352.19    126.90 o
 -13   3   5       90.68       39.66     42.50 o
 -11   3   5      394.75      487.27     45.55 o
  -9   3   5    24062.00    24664.44    228.99 o
  -7   3   5    17244.26    15706.91    159.24 o
  -5   3   5    63406.40    65808.78    391.28 o
  -3   3   5     5090.48     4529.61     73.01 o
  -1   3   5       31.15       71.18     26.84 o
   1   3   5    21327.57    22450.38    223.30 o
   3   3   5    70425.31    73427.35    425.65 o
   5   3   5    18241.74    18232.73    176.52 o
   7   3   5        4.30       77.08     37.01 o
   9   3   5     3757.16     3716.95     92.13 o
  11   3   5     2604.64     2536.40     87.85 o
  13   3   5     1446.74     1464.04     77.08 o
  15   3   5     1667.91     1653.38     89.69 o
  17   3   5       78.81       55.32     65.48 o
  19   3   5      190.29      151.10     74.43 o
  21   3   5      235.29      235.70     81.55 o
  23   3   5      623.87      723.58     94.16 o
 -28   4   5       66.71      116.12     88.46 o
 -26   4   5      671.43      785.20     98.02 o
 -24   4   5       76.19       62.43    106.56 o
 -22   4   5     2248.19     2223.62    109.41 o
 -20   4   5      424.42      501.91     70.37 o
 -18   4   5     1757.23     1708.09     84.80 o
 -16   4   5       14.60       74.84     49.83 o
 -14   4   5      310.30      318.88     57.35 o
 -12   4   5     1775.10     1789.03     68.74 o
 -10   4   5    14344.22    14337.83    158.22 o
  -8   4   5     1954.09     2188.03     65.69 o
  -6   4   5     1235.48     1111.40     47.38 o
  -4   4   5      304.64      381.11     34.17 o
  -2   4   5    14891.21    15440.49    152.32 o
   0   4   5    12133.59    12841.25    128.33 o
   2   4   5      218.43      300.98     38.84 o
   4   4   5      386.00      420.97     39.25 o
   6   4   5    11150.43    11157.97    136.87 o
   8   4   5     8064.60     7602.90    125.07 o
  10   4   5     9627.04     9261.77    148.87 o
  12   4   5      221.74      218.42     55.52 o
  14   4   5     5019.63     4810.05    127.10 o
  16   4   5     1177.54     1031.68     87.85 o
  18   4   5       25.74       34.98     69.96 o
  20   4   5       48.71       42.71    104.73 o
  22   4   5     1121.17     1184.21    105.95 o
 -27   5   5       60.90      129.75     87.04 o
 -25   5   5     2119.26     2357.24    123.85 o
 -23   5   5      390.85      445.78     78.09 o
 -21   5   5      711.40      609.90     80.53 o
 -19   5   5     1056.13     1019.69     82.97 o
 -17   5   5      534.56      578.78     65.89 o
 -15   5   5      128.00      146.42     49.42 o
 -13   5   5     4172.72     4093.59    110.84 o
 -11   5   5    19061.21    18724.68    194.42 o
  -9   5   5        5.65        0.00     53.28 o
  -7   5   5    12611.45    13285.61    142.97 o
  -5   5   5      626.08      649.35     43.93 o
  -3   5   5     5080.32     5360.57     90.91 o
  -1   5   5     2878.98     3111.53     74.43 o
   1   5   5    25605.06    23779.99    240.79 o
   3   5   5     2337.97     2332.83     70.16 o
   5   5   5      626.27      709.55     52.06 o
   7   5   5    10317.71     9968.68    142.76 o
   9   5   5      121.76      193.81     45.15 o
  11   5   5     1055.45     1125.84     68.13 o
  13   5   5     5310.81     5106.77    131.38 o
  15   5   5       24.20       16.68     87.45 o
  17   5   5        3.87       62.03     89.48 o
  19   5   5     1535.58     1541.32    108.19 o
  21   5   5     2829.79     2722.69    142.56 o
  23   5   5      352.91      360.37     98.02 o
 -26   6   5       60.94       90.09     92.94 o
 -24   6   5       77.27      -59.18    118.16 o
 -22   6   5      279.24       93.14    116.73 o
 -20   6   5      209.07      196.86     73.82 o
 -18   6   5        5.50        2.64     59.99 o
 -16   6   5     4313.99     4196.90    117.95 o
 -14   6   5        7.28      -72.40     72.40 o
 -12   6   5    15321.60    14593.06    194.42 o
 -10   6   5     1646.80     1600.10     72.81 o
  -8   6   5     1451.99     1511.63     64.87 o
  -6   6   5       25.63       44.13     47.59 o
  -4   6   5       29.71       78.70     33.56 o
  -2   6   5      378.14      490.12     44.74 o
   0   6   5    25209.99    23445.86    237.94 o
   2   6   5     2637.58     2668.18     76.87 o
   4   6   5    11945.68    12358.45    154.56 o
   6   6   5       16.42       14.24     60.20 o
   8   6   5      439.23      473.85     49.83 o
  10   6   5      868.37      928.78     66.09 o
  12   6   5      655.95      821.20     67.72 o
  14   6   5      405.65      491.54     70.77 o
  16   6   5     2919.02     3098.31    116.94 o
  18   6   5        2.25      -68.33    106.16 o
  20   6   5      134.12      125.07     86.84 o
  22   6   5      219.22      327.63     87.85 o
 -25   7   5       38.89       88.87    111.65 o
 -23   7   5     3624.62     3841.41    149.88 o
 -21   7   5      572.49      680.06     81.75 o
 -19   7   5      303.37      229.40     72.81 o
 -17   7   5       14.71       69.76     58.98 o
 -15   7   5     4765.14     4640.44    131.99 o
 -13   7   5     3159.37     3396.24    105.55 o
 -11   7   5      278.58      440.09     54.91 o
  -9   7   5     9105.00     9550.56    143.98 o
  -7   7   5      395.14      452.70     49.42 o
  -5   7   5     1262.71     1255.80     61.01 o
  -3   7   5      796.20      938.75     57.35 o
  -1   7   5     6878.26     6496.58    120.39 o
   1   7   5     2945.53     2785.12     84.19 o
   3   7   5       78.39       41.89     69.76 o
   5   7   5      980.96     1090.05     62.43 o
   7   7   5     7225.07     7218.54    136.26 o
   9   7   5     7610.03     7359.47    143.37 o
  11   7   5     7017.24     7034.29    149.88 o
  13   7   5     1594.84     1471.98     91.92 o
  15   7   5        2.58      -61.21     86.43 o
  17   7   5       13.13      -27.05    114.09 o
  19   7   5     1233.99     1143.33    105.34 o
  21   7   5     1358.17     1531.77    119.38 o
 -24   8   5       82.63      -16.07    128.53 o
 -22   8   5      137.11       87.45    122.43 o
 -20   8   5        5.04       72.81     75.04 o
 -18   8   5      447.71      456.97     76.67 o
 -16   8   5      335.13      273.53     68.94 o
 -14   8   5       27.65       39.86     78.50 o
 -12   8   5     1837.75     1680.83     85.21 o
 -10   8   5      490.59      705.89     64.67 o
  -8   8   5       78.87       51.45     71.99 o
  -6   8   5      161.71      212.11     46.77 o
  -4   8   5     3085.69     2965.51     85.82 o
  -2   8   5      418.77      376.84     55.72 o
   0   8   5     2285.33     2318.80     79.52 o
   2   8   5     1106.87     1099.41     66.70 o
   4   8   5       92.34      164.52     45.55 o
   6   8   5      630.91      603.19     59.79 o
   8   8   5       64.86      130.77     56.13 o
  10   8   5      105.12       94.36     56.74 o
  12   8   5      615.87      674.77     76.67 o
  14   8   5        5.86       83.18     64.67 o
  16   8   5      349.84      403.68     82.16 o
  18   8   5      290.50      287.77     79.11 o
  20   8   5      224.62      374.20     91.92 o
 -23   9   5       86.27       87.85     85.01 o
 -21   9   5     1751.36     1702.59    116.73 o
 -19   9   5       16.04       50.03     70.98 o
 -17   9   5      178.41      164.52     70.77 o
 -15   9   5     1790.15     1800.41     97.82 o
 -13   9   5     2700.17     2683.44    111.85 o
 -11   9   5     7705.15     7809.73    153.95 o
  -9   9   5       20.27      -31.32     74.43 o
  -7   9   5     7740.64     7478.04    142.36 o
  -5   9   5       27.73      109.01     53.89 o
  -3   9   5     6242.24     5909.87    127.10 o
  -1   9   5     5060.63     4524.53    117.55 o
   1   9   5     4653.57     4265.23    123.44 o
   3   9   5     1703.80     1597.66     80.33 o
   5   9   5      434.64      471.61     64.47 o
   7   9   5      696.84      726.23     68.94 o
   9   9   5      374.78      376.03     69.55 o
  11   9   5     5640.47     6003.82    153.54 o
  13   9   5      643.85      757.14     80.94 o
  15   9   5      227.26      296.51     81.96 o
  17   9   5       49.86      249.94     74.84 o
  19   9   5        2.26       40.88    112.87 o
 -22  10   5        0.52        0.00    121.61 o
 -20  10   5      443.40      633.08     82.36 o
 -18  10   5        3.35       13.63    109.82 o
 -16  10   5     1331.05     1463.43     97.21 o
 -14  10   5      362.79      232.65     75.86 o
 -12  10   5     5639.16     5534.04    143.17 o
 -10  10   5     1424.10     1442.28     90.70 o
  -8  10   5     3823.05     3769.01    114.29 o
  -6  10   5     2302.70     2413.57     91.52 o
  -4  10   5      787.62      617.02     70.16 o
  -2  10   5     6762.70     6614.74    137.88 o
   0  10   5     2662.27     2496.95     99.85 o
   2  10   5      768.35      674.16     65.48 o
   4  10   5     3426.26     3346.01    112.26 o
   6  10   5      268.36      354.27     63.65 o
   8  10   5       51.66       85.41     63.86 o
  10  10   5      309.21      349.79     73.21 o
  12  10   5     1406.20     1522.00     95.79 o
  14  10   5      159.03      215.57     77.28 o
  16  10   5      596.60      616.41     90.30 o
  18  10   5       17.65       16.47    132.80 o
 -21  11   5       25.18       16.47    117.75 o
 -19  11   5     1750.57     2106.69    120.60 o
 -17  11   5      346.09      382.74     85.21 o
 -15  11   5       20.72      117.55     70.57 o
 -13  11   5     2925.78     3246.56    123.44 o
 -11  11   5     1125.73     1127.67     87.04 o
  -9  11   5     2925.97     3116.81    111.24 o
  -7  11   5      365.13      496.62     65.69 o
  -5  11   5    13155.60    12813.79    201.33 o
  -3  11   5      305.91      345.93     67.31 o
  -1  11   5      966.35      880.18     82.57 o
   1  11   5     3787.11     3510.13    117.34 o
   3  11   5      362.45      251.77     62.84 o
   5  11   5     3274.35     3049.09    116.73 o
   7  11   5      272.45      259.70     70.77 o
   9  11   5      642.32      530.79     80.94 o
  11  11   5        2.64       53.28     99.45 o
  13  11   5     1586.03     1560.24    109.01 o
  15  11   5       33.37       85.01    105.14 o
  17  11   5      414.41      476.69     92.13 o
 -20  12   5        1.05      172.05     97.41 o
 -18  12   5       88.24      144.59     84.60 o
 -16  12   5        8.45       14.64    107.78 o
 -14  12   5      756.12      694.70     92.94 o
 -12  12   5       22.70      135.65     68.53 o
 -10  12   5     3027.16     2903.48    125.07 o
  -8  12   5     1810.00     1643.01    100.26 o
  -6  12   5     5668.10     5703.45    149.68 o
  -4  12   5     1927.28     1783.13     93.96 o
  -2  12   5     1704.42     1788.62     94.57 o
   0  12   5      218.55      180.59     64.06 o
   2  12   5       91.47      -99.65     99.65 o
   4  12   5     1745.43     1700.36    101.89 o
   6  12   5     2180.62     2167.09    113.07 o
   8  12   5       28.29       98.23     99.65 o
  10  12   5     5228.09     5190.55    158.63 o
  12  12   5       60.42       74.23    105.55 o
  14  12   5       97.48      -87.45    132.39 o
  16  12   5       23.29      -25.62    121.21 o
 -19  13   5        5.64      -60.60    130.36 o
 -17  13   5     1207.44     1208.82    114.50 o
 -15  13   5     1434.56     1354.84    110.63 o
 -13  13   5      450.81      646.10     79.92 o
 -11  13   5       42.55      171.85     71.59 o
  -9  13   5      267.54      481.57     76.87 o
  -7  13   5     1849.08     1648.70    106.36 o
  -5  13   5      158.59      234.48     69.55 o
  -3  13   5     1717.80     1730.86     97.21 o
  -1  13   5      945.98     1057.51     86.84 o
   1  13   5      955.35      939.36     88.67 o
   3  13   5     9114.46     8988.85    195.03 o
   5  13   5      261.26      346.34     74.03 o
   7  13   5       48.76      -83.38    104.94 o
   9  13   5      116.89      252.58     74.23 o
  11  13   5     1793.08     1848.21    117.95 o
  13  13   5       88.17      140.12     84.19 o
 -16  14   5       34.94      199.10     82.97 o
 -14  14   5       50.76     -112.46    123.85 o
 -12  14   5     1655.99     1745.30    111.65 o
 -10  14   5      256.28      286.55     82.57 o
  -8  14   5      319.67      309.32     82.36 o
  -6  14   5      720.75      770.36     87.85 o
  -4  14   5      515.09      475.47     87.24 o
  -2  14   5      280.73      313.59     78.09 o
   0  14   5      128.28        0.00     98.02 o
   2  14   5      290.67      495.40     79.52 o
   4  14   5     1482.69     1511.43    111.04 o
   6  14   5      330.53      389.45     85.41 o
   8  14   5     1169.54     1219.80    103.31 o
  10  14   5      400.03      357.93     92.33 o
  12  14   5       99.50       42.91     91.52 o
 -13  15   5     1299.07     1260.07    119.17 o
 -11  15   5      257.77      276.99     80.74 o
  -9  15   5       39.95       63.04     78.09 o
  -7  15   5      138.01      -15.46    131.17 o
  -5  15   5     3157.33     3199.58    146.22 o
  -3  15   5      177.60      119.78     83.79 o
  -1  15   5        1.63     -111.45    111.45 o
   1  15   5      337.73      310.54     80.74 o
   3  15   5       20.68     -108.19    116.12 o
   5  15   5     2516.73     2743.84    134.83 o
   7  15   5       45.17       78.09     81.96 o
   9  15   5       18.95      -59.99    112.87 o
 -10  16   5       35.76     -137.27    137.27 o
  -8  16   5      595.17      694.30    101.28 o
  -6  16   5        0.35        0.00    115.11 o
  -4  16   5      647.60      603.19    104.73 o
  -2  16   5      115.52      -65.48    127.71 o
   0  16   5      809.36     1135.20     97.21 o
   2  16   5       97.96     -116.73    125.27 o
   4  16   5      228.35      191.78     90.70 o
 -28   0   6       57.59       64.87    112.87 o
 -26   0   6     3468.37     3523.14    142.36 o
 -24   0   6     3010.31     3256.53    125.88 o
 -22   0   6     6665.38     6945.21    160.05 o
 -20   0   6        2.27      -80.53     80.53 o
 -18   0   6     5059.62     5351.62    124.87 o
 -16   0   6     6239.52     6331.85    123.65 o
 -14   0   6       54.54      -13.22     59.79 o
 -12   0   6    62842.65    61816.47    462.66 o
 -10   0   6      976.41     1148.42     50.23 o
  -8   0   6      939.98     1061.78     42.91 o
  -6   0   6    48424.89    51715.60    342.67 o
  -4   0   6    46891.29    51111.80    309.32 o
  -2   0   6    10462.30    11986.29    117.34 o
   0   0   6    11058.20    13212.19    125.88 o
   2   0   6     1351.36     1832.34     51.25 o
   4   0   6     8635.07     9337.43    111.85 o
   6   0   6    10226.80    10885.87    130.56 o
   8   0   6     6569.54     6123.00    111.45 o
  10   0   6     1529.86     1426.01     68.74 o
  12   0   6     6655.72     6438.01    132.60 o
  14   0   6     5458.21     4969.29    126.09 o
  16   0   6     6114.52     5830.96    143.78 o
  18   0   6      138.53      -37.42    107.78 o
  20   0   6     9137.46     8618.93    197.27 o
  22   0   6      130.18       86.23    119.58 o
 -29   1   6      143.55      136.60     77.74 o
 -27   1   6      685.52      819.27     88.36 o
 -25   1   6       18.47      117.84     59.33 o
 -23   1   6      392.20      507.88     91.62 o
 -21   1   6     3325.08     3630.52     84.99 o
 -19   1   6     1803.59     1916.59     62.46 o
 -17   1   6      157.26      131.68     35.09 o
 -15   1   6      525.90      562.25     37.02 o
 -13   1   6     3750.88     3675.54    254.62 o
 -11   1   6     5106.31     5200.17    277.29 o
  -9   1   6     2695.26     3162.68     49.40 o
  -7   1   6     1037.11     1373.41     57.76 o
  -5   1   6     1515.70     2115.18     35.09 o
  -3   1   6     6083.47     7632.12     89.28 o
  -1   1   6      132.44      125.85     17.89 o
   1   1   6      267.41      269.43     39.76 o
   3   1   6     2325.95     2301.56     40.55 o
   5   1   6     1670.49     2102.82     44.00 o
   7   1   6     1794.22     2026.08     48.32 o
   9   1   6     1053.09     1088.49     90.40 o
  11   1   6     2008.70     2076.96     56.58 o
  13   1   6     3362.49     3133.88     73.77 o
  15   1   6        6.29       59.61     52.27 o
  17   1   6      210.51      192.68    113.28 o
  19   1   6     3558.80     3453.50     93.10 o
  21   1   6     1435.00     1324.13     76.32 o
  23   1   6       26.55       -2.56     85.99 o
 -28   2   6     1938.15     2280.97    139.71 o
 -26   2   6      243.51      201.94     82.97 o
 -24   2   6     1308.11     1505.73     99.65 o
 -22   2   6       12.82      -17.49     86.02 o
 -20   2   6     8274.96     8404.78    166.56 o
 -18   2   6        6.68       36.20     76.87 o
 -16   2   6      921.04      972.50     68.53 o
 -14   2   6    13244.48    13014.72    167.98 o
 -12   2   6      665.33      629.63     50.44 o
 -10   2   6    38085.76    37663.71    338.40 o
  -8   2   6      268.05      259.90     32.95 o
  -6   2   6     1784.68     1736.56     59.59 o
  -4   2   6      435.29      468.97     32.13 o
  -2   2   6    69608.96    75665.81    388.43 o
   0   2   6    15640.49    16908.20    166.15 o
   2   2   6    13527.27    14980.27    146.63 o
   4   2   6    16166.47    17099.36    168.80 o
   6   2   6      651.83      709.55     43.72 o
   8   2   6    16890.85    16798.18    178.35 o
  10   2   6      816.52      845.60     58.98 o
  12   2   6     6647.53     6244.61    131.17 o
  14   2   6      989.56      906.82     71.59 o
  16   2   6      368.91      355.69     67.72 o
  18   2   6     9466.12     9629.67    198.08 o
  20   2   6      137.53       70.98    109.41 o
  22   2   6      514.05      562.72     93.96 o
 -27   3   6      128.12       98.43     93.55 o
 -25   3   6      290.49      377.25     81.75 o
 -23   3   6     2073.62     2166.68    110.43 o
 -21   3   6      287.91      243.02     74.84 o
 -19   3   6      448.13      392.70     63.86 o
 -17   3   6       55.45      167.58     47.99 o
 -15   3   6     6142.36     5707.52    120.80 o
 -13   3   6        8.81       71.59     38.64 o
 -11   3   6     1875.81     1770.52     62.84 o
  -9   3   6     5557.24     5710.97     96.60 o
  -7   3   6     4010.15     3941.47     87.45 o
  -5   3   6    23008.53    22553.08    199.50 o
  -3   3   6     1553.64     1700.56     48.20 o
   1   3   6     3603.19     3772.88     73.21 o
   3   3   6      128.91      154.36     32.13 o
   5   3   6     5862.62     5892.58    103.11 o
   7   3   6     4639.54     4376.88     94.97 o
   9   3   6     4454.03     4495.44    105.14 o
  11   3   6     3451.12     3296.59     96.40 o
  13   3   6        4.98      -47.59     80.94 o
  15   3   6      618.90      651.59     71.79 o
  17   3   6     1847.62     1784.76     98.43 o
  19   3   6       27.49       -6.91     98.43 o
  21   3   6      600.65      780.73     89.08 o
  23   3   6      516.37      665.42     97.41 o
 -28   4   6       95.07        8.54    136.05 o
 -26   4   6      747.03      835.43     97.62 o
 -24   4   6      603.61      804.12     87.85 o
 -22   4   6      862.99      989.38     87.85 o
 -20   4   6       62.54      106.97     58.37 o
 -18   4   6     5114.72     4999.39    132.19 o
 -16   4   6      504.46      559.87     59.99 o
 -14   4   6       21.70        0.00     70.37 o
 -12   4   6    18798.87    18154.64    191.17 o
 -10   4   6      778.92      718.90     50.44 o
  -8   4   6    14869.28    14557.47    165.95 o
  -6   4   6     1088.47     1431.91     59.38 o
  -4   4   6    38383.85    41373.95    323.96 o
  -2   4   6    15681.39    16599.89    166.56 o
   0   4   6    20858.87    21280.40    208.66 o
   2   4   6     9633.40     9963.19    123.85 o
   4   4   6      176.30      172.05     38.44 o
   6   4   6    22178.81    23057.22    226.35 o
   8   4   6      606.44      739.45     56.54 o
  10   4   6    13836.26    13325.06    182.22 o
  12   4   6     1116.37     1191.94     74.23 o
  14   4   6      762.14      757.14     72.60 o
  16   4   6      376.71      327.42     71.59 o
  18   4   6       82.85       92.33     65.48 o
  20   4   6     1473.24     1639.55    107.58 o
  22   4   6       63.77      249.94     81.14 o
 -27   5   6       19.44     -130.36    130.36 o
 -25   5   6     1073.77     1226.51    106.97 o
 -23   5   6       64.16       53.89    108.60 o
 -21   5   6      188.80      337.79     66.30 o
 -19   5   6      920.11     1013.38     80.94 o
 -17   5   6     1258.55     1314.57     79.72 o
 -15   5   6      289.79      259.09     55.11 o
 -13   5   6    17470.35    16379.44    194.42 o
 -11   5   6     3818.61     3563.21    100.26 o
  -9   5   6     1557.85     1646.06     70.98 o
  -7   5   6      331.10      284.51     40.67 o
  -5   5   6      750.72      678.23     46.16 o
  -3   5   6     3933.39     3826.36     80.33 o
  -1   5   6      760.16      941.59     49.83 o
   1   5   6     5582.69     6116.08    101.89 o
   3   5   6     2844.79     3199.58     85.62 o
   5   5   6       18.38        6.71     59.79 o
   7   5   6      616.17      666.23     54.91 o
   9   5   6     1328.38     1410.76     70.37 o
  11   5   6     3555.50     3531.07    110.02 o
  13   5   6     3919.19     3987.23    120.39 o
  15   5   6     1347.14     1440.86     94.16 o
  17   5   6        6.58      -19.52     97.82 o
  19   5   6     1925.45     2117.87    114.29 o
  21   5   6        6.91      -16.07    116.33 o
 -26   6   6       79.99       65.28    129.95 o
 -24   6   6      615.04      828.72     95.79 o
 -22   6   6       29.68       73.01     95.99 o
 -20   6   6     5932.46     5958.27    160.05 o
 -18   6   6     4474.38     4339.26    132.60 o
 -16   6   6       41.14       57.76     53.49 o
 -14   6   6      116.05      220.86     49.42 o
 -12   6   6      117.33       70.37     73.01 o
 -10   6   6    18117.96    17651.10    202.35 o
  -8   6   6     1714.41     1816.89     67.31 o
  -6   6   6    21769.17    22680.38    220.45 o
  -4   6   6       28.75       89.28     34.17 o
  -2   6   6       93.23      145.00     40.06 o
   0   6   6     1221.63     1220.21     61.21 o
   2   6   6     9053.11     8855.04    133.61 o
   4   6   6     3790.40     3531.28     98.23 o
   6   6   6     2138.83     1990.36     75.65 o
   8   6   6     6475.92     6260.68    131.38 o
  10   6   6        4.28      -71.99     71.99 o
  12   6   6     1678.17     1671.28     87.04 o
  14   6   6     3364.40     3230.29    120.19 o
  16   6   6      491.75      443.55     82.97 o
  18   6   6       53.32      139.31     75.04 o
  20   6   6        4.61     -112.67    112.67 o
  22   6   6     1817.10     1892.74    128.94 o
 -25   7   6      348.03      305.87     93.96 o
 -23   7   6       41.06       94.77     82.57 o
 -21   7   6       40.86       85.82    101.28 o
 -19   7   6     2188.96     2330.39    111.85 o
 -17   7   6     1620.44     1603.35     94.16 o
 -15   7   6     2519.57     2514.85    101.89 o
 -13   7   6     1112.95     1206.38     75.04 o
 -11   7   6       36.02       28.47     50.84 o
  -9   7   6      463.67      481.17     53.89 o
  -7   7   6     1032.79     1126.05     61.01 o
  -5   7   6      959.55      986.33     57.96 o
  -3   7   6     2684.61     2413.98     80.74 o
  -1   7   6     8126.44     7296.02    137.88 o
   1   7   6     2070.20     2166.27     85.01 o
   3   7   6      857.30      741.28     57.96 o
   5   7   6       49.59       55.72     47.99 o
   7   7   6        0.50       21.76     68.74 o
   9   7   6       23.26       52.27     68.74 o
  11   7   6      145.44      175.51     59.18 o
  13   7   6      739.41      836.65     75.04 o
  15   7   6     1562.88     1751.61     99.65 o
  17   7   6     1949.08     2014.36    117.55 o
  19   7   6        1.66      -78.09    115.51 o
  21   7   6      101.85       -4.27     87.45 o
 -26   8   6      605.50      716.26    102.29 o
 -24   8   6     2393.46     2582.97    132.60 o
 -22   8   6     3063.84     2871.55    139.51 o
 -20   8   6     4753.40     4796.22    154.56 o
 -18   8   6     1185.80     1418.08     92.94 o
 -16   8   6       24.10        0.00     84.19 o
 -14   8   6       26.35      -20.13     81.35 o
 -12   8   6      292.79      417.72     60.60 o
 -10   8   6     3254.60     3708.61    104.73 o
  -8   8   6    33337.98    33908.93    340.03 o
  -6   8   6     1627.53     2032.66     80.13 o
  -4   8   6      249.38      257.26     51.25 o
  -2   8   6     1182.84     1251.53     72.20 o
   0   8   6     2196.64     2070.69     83.58 o
   2   8   6     7050.27     6404.86    136.46 o
   4   8   6     3780.20     3703.94    108.60 o
   6   8   6     2283.59     2167.70     97.01 o
   8   8   6     4777.41     5033.15    128.73 o
  10   8   6     4677.56     4663.83    130.56 o
  12   8   6     1805.88     1631.62     97.21 o
  14   8   6      205.73      212.72     71.99 o
  16   8   6      630.41      612.75     94.57 o
  18   8   6      585.76      685.35     99.24 o
  20   8   6       88.56      106.97     86.43 o
 -25   9   6      119.47      263.16     91.11 o
 -23   9   6      992.54     1164.48    110.02 o
 -21   9   6       23.15       14.64    127.71 o
 -19   9   6      379.53      279.02     90.50 o
 -17   9   6     3908.82     3847.72    137.27 o
 -15   9   6     1579.34     1546.61    102.29 o
 -13   9   6     1362.14     1281.42     83.79 o
 -11   9   6     4452.09     4862.52    126.49 o
  -9   9   6      852.58      901.94     68.74 o
  -7   9   6      325.43      239.97     56.13 o
  -5   9   6      688.54      745.55     66.09 o
  -3   9   6     1372.32     1228.14     74.23 o
  -1   9   6    12296.46    11062.59    183.03 o
   1   9   6     9256.67     9107.82    165.74 o
   3   9   6     1405.11     1347.11     79.92 o
   5   9   6      194.31      223.50     58.16 o
   7   9   6       53.88      123.24     54.91 o
   9   9   6      176.59      122.02     66.30 o
  11   9   6      792.08      664.40     87.65 o
  13   9   6      496.43      481.37     79.92 o
  15   9   6     2957.98     2896.97    127.92 o
  17   9   6     1276.32     1278.57    107.38 o
  19   9   6        2.60      119.58    122.63 o
 -22  10   6       96.05       81.14    118.77 o
 -20  10   6      403.18       82.16    140.32 o
 -18  10   6     1070.45     1083.95     98.02 o
 -16  10   6       35.72      -50.84     97.01 o
 -14  10   6      233.02      313.39     70.37 o
 -12  10   6     1094.84     1172.21     86.63 o
 -10  10   6    10138.87    11003.82    185.88 o
  -8  10   6      195.58      156.80     60.20 o
  -6  10   6     6587.94     6994.43    146.63 o
  -4  10   6     3115.50     2843.28    103.11 o
  -2  10   6     1213.81     1279.18     77.28 o
   0  10   6     3466.05     2990.73    119.38 o
   2  10   6     9228.47     9102.94    172.66 o
   4  10   6     3475.70     3478.81    118.77 o
   6  10   6      233.47      124.87     66.30 o
   8  10   6     5242.25     5206.42    146.42 o
  10  10   6       42.71       74.64     90.09 o
  12  10   6      614.42      675.38     88.87 o
  14  10   6     2213.13     2145.53    120.80 o
  16  10   6      117.34      -23.79    124.87 o
  18  10   6       21.40      -25.83     78.91 o
 -21  11   6      342.48      351.22     88.87 o
 -19  11   6     1145.62     1304.60    107.17 o
 -17  11   6      530.41      611.12     89.89 o
 -15  11   6      328.36      258.48     81.14 o
 -13  11   6     1542.57     1680.83    105.14 o
 -11  11   6       23.82     -102.09    102.09 o
  -9  11   6     4488.79     4841.78    133.00 o
  -7  11   6     2140.65     2236.64     98.63 o
  -5  11   6      347.37      467.14     67.92 o
  -3  11   6      316.53      290.21     67.92 o
  -1  11   6     2772.28     2688.32    106.97 o
   1  11   6        1.65      -32.13     86.02 o
   3  11   6     4251.30     3954.08    127.71 o
   5  11   6     2022.89     2018.42     96.40 o
   7  11   6      418.87      405.92     72.60 o
   9  11   6      130.77       71.38    100.46 o
  11  11   6      407.27      358.13     81.75 o
  13  11   6     2204.54     2210.81    121.41 o
  15  11   6      186.20      286.55     84.40 o
  17  11   6      189.84      423.21     85.62 o
 -20  12   6      366.77      293.26     97.62 o
 -18  12   6      466.02      726.43     89.28 o
 -16  12   6        4.53     -102.29    111.24 o
 -14  12   6      377.65      374.60     79.92 o
 -12  12   6     2501.16     2592.33    119.99 o
 -10  12   6        4.88     -101.48    101.48 o
  -8  12   6     1397.39     1512.45     92.94 o
  -6  12   6       20.83      113.48     62.43 o
  -4  12   6     1463.77     1262.10     95.38 o
  -2  12   6     3245.15     2972.02    122.02 o
   0  12   6     2917.26     2819.08    116.94 o
   2  12   6       26.80       29.69     97.21 o
   4  12   6       95.04      -18.30    104.53 o
   6  12   6     2664.12     2704.59    125.07 o
   8  12   6      164.64      -27.25    116.33 o
  10  12   6     1062.80      953.79    103.92 o
  12  12   6      436.62      476.08     87.65 o
  14  12   6       24.06       16.68    125.88 o
 -19  13   6      597.07      613.76    103.51 o
 -17  13   6      219.73      211.10     87.04 o
 -15  13   6      104.02      417.11     89.48 o
 -13  13   6      305.21      351.83     87.65 o
 -11  13   6      137.89      103.92    114.50 o
  -9  13   6       62.16       53.28    107.58 o
  -7  13   6     2435.35     2451.19    118.77 o
  -5  13   6       99.10       25.42     71.99 o
  -3  13   6      123.92       94.57    106.56 o
  -1  13   6       76.17      -76.06    100.67 o
   1  13   6     1252.93     1260.88     94.97 o
   3  13   6       19.85       49.42     73.42 o
   5  13   6      599.50      598.71     83.38 o
   7  13   6      192.21      164.52     81.55 o
   9  13   6        4.81       -7.52    104.12 o
  11  13   6      682.54      486.46     93.35 o
  13  13   6       88.89      258.68     79.92 o
 -16  14   6      503.75      284.10    101.89 o
 -14  14   6      765.70      664.81    104.12 o
 -12  14   6      397.13      357.93     92.13 o
 -10  14   6      403.74      499.88     87.24 o
  -8  14   6        1.58       14.44     97.01 o
  -6  14   6       27.70     -107.78    107.78 o
  -4  14   6      243.82      309.32     72.60 o
  -2  14   6     2846.96     2928.90    131.38 o
   0  14   6       14.28       91.11    105.95 o
   2  14   6     1101.48      987.76     95.79 o
   4  14   6      236.79       14.64    119.58 o
   6  14   6      361.91      266.21     92.13 o
   8  14   6      534.70      417.11     99.04 o
  10  14   6      207.59      296.51     89.69 o
 -13  15   6        0.84      -34.17    118.77 o
 -11  15   6      372.34      393.52     92.53 o
  -9  15   6       32.20      147.03     80.94 o
  -7  15   6       94.03      174.69     78.70 o
  -5  15   6     2047.72     2087.16    122.83 o
  -3  15   6       81.80      121.61    127.10 o
  -1  15   6       11.97       68.53     99.65 o
   1  15   6        9.79       85.01    103.31 o
   3  15   6      692.10      614.98     94.57 o
   5  15   6      173.80       56.74    132.19 o
   7  15   6       70.26      134.63     79.52 o
  -8  16   6      183.70       51.25    137.07 o
  -6  16   6       64.46       67.11    123.85 o
  -4  16   6     3113.00     3246.16    147.24 o
  -2  16   6      136.94       74.64    124.46 o
   0  16   6       13.89       58.57    112.46 o
   2  16   6      296.70      127.31    135.65 o
   4  16   6        8.21        0.00    118.36 o
 -29   1   7      621.98      712.57    105.75 o
 -27   1   7      115.49       40.21     73.82 o
 -25   1   7       49.62       74.00     61.21 o
 -23   1   7     3887.50     4285.59     95.55 o
 -21   1   7     7786.07     8209.93    118.85 o
 -19   1   7      457.25      492.88     46.52 o
 -17   1   7     1098.75     1224.41     49.27 o
 -15   1   7     5202.01     5020.01    255.53 o
 -13   1   7    15531.81    14862.50    579.40 o
 -11   1   7     6411.92     5918.10    154.25 o
  -9   1   7    10571.05    10567.27     93.97 o
  -7   1   7      817.33      757.18     28.90 o
  -5   1   7    28661.01    30012.05    185.00 o
  -3   1   7    17702.09    18054.66    185.27 o
  -1   1   7     3170.00     3297.73     45.15 o
   1   1   7        7.89       53.89     19.70 o
   3   1   7     4225.28     3948.52     78.30 o
   5   1   7     1451.38     1725.84     59.99 o
   7   1   7      410.57      469.28     68.13 o
   9   1   7     2246.48     2088.40     68.64 o
  11   1   7     4730.92     4527.26     80.81 o
  13   1   7      624.43      603.75     44.94 o
  15   1   7      191.95      230.14     75.25 o
  17   1   7      301.07      310.29     50.35 o
  19   1   7      295.11      253.61    120.60 o
  21   1   7     2155.32     2219.57     87.26 o
  23   1   7     1805.81     1619.26     87.50 o
 -28   2   7        2.42       -8.13    112.87 o
 -26   2   7      254.01      285.73     85.62 o
 -24   2   7        0.06       -6.51    101.28 o
 -22   2   7       68.29       75.65     92.74 o
 -20   2   7      882.42      903.56     74.64 o
 -18   2   7      243.27      323.56     56.33 o
 -16   2   7      557.86      606.85     57.96 o
 -14   2   7      698.53      668.27     56.94 o
 -12   2   7     3806.53     3551.61     91.31 o
 -10   2   7     8728.63     9129.18    123.24 o
  -8   2   7     1686.65     1559.63     54.50 o
  -6   2   7     5877.04     6057.31    102.90 o
  -4   2   7     6576.18     8179.86    102.50 o
  -2   2   7       21.39       49.42     26.03 o
   0   2   7     2548.69     2315.75     58.98 o
   2   2   7      179.69      261.53     34.17 o
   4   2   7     1927.46     1720.08     59.38 o
   6   2   7     1511.13     1473.20     64.06 o
   8   2   7     1894.67     1813.63     71.38 o
  10   2   7     1073.82     1016.64     68.53 o
  12   2   7      768.92      747.38     67.11 o
  14   2   7       13.87       15.86     79.92 o
  16   2   7     4376.83     4196.90    133.82 o
  18   2   7       25.83       96.60     69.55 o
  20   2   7     1011.10     1105.91    102.09 o
  22   2   7       63.44       49.83    121.82 o
 -29   3   7        5.57      122.02    128.73 o
 -27   3   7       72.82      243.43     81.14 o
 -25   3   7      672.38      729.28     89.08 o
 -23   3   7        2.72      -75.65     97.62 o
 -21   3   7     2993.22     3117.42    116.73 o
 -19   3   7     1160.38     1174.25     78.50 o
 -17   3   7     3443.75     3583.54    105.14 o
 -15   3   7      329.14      277.80     55.72 o
 -13   3   7    26130.54    25026.64    253.19 o
 -11   3   7    14026.45    13572.97    160.25 o
  -9   3   7     2844.65     2862.81     77.89 o
  -7   3   7     9285.08     8854.83    115.92 o
  -5   3   7    19124.92    19785.85    196.86 o
  -3   3   7     1787.64     1994.02     56.54 o
  -1   3   7    20324.69    22081.06    208.05 o
   1   3   7    16021.26    16225.29    165.13 o
   3   3   7     6405.70     6877.49    107.38 o
   5   3   7    10453.15    11003.82    141.75 o
   7   3   7    15328.11    15292.44    176.32 o
   9   3   7      446.98      417.51     51.86 o
  11   3   7     2472.10     2259.42     90.50 o
  13   3   7     8329.41     7967.34    160.05 o
  15   3   7      348.37      310.95     73.42 o
  17   3   7      149.52      233.67     71.18 o
  19   3   7     1164.03     1063.41     97.41 o
  21   3   7      299.41      303.22     86.63 o
 -28   4   7      124.86      109.62    134.22 o
 -26   4   7      367.02      448.63     86.23 o
 -24   4   7       78.99      174.08     71.18 o
 -22   4   7     1286.31     1347.11     96.60 o
 -20   4   7       20.96       49.01     90.09 o
 -18   4   7      301.65      228.18     63.65 o
 -16   4   7        4.58       47.59     69.15 o
 -14   4   7      775.81      849.87     61.62 o
 -12   4   7     3605.12     3445.66     94.77 o
 -10   4   7    10270.32    10149.27    140.73 o
  -8   4   7     2545.33     2353.98     70.37 o
  -6   4   7     3400.17     3090.58     73.21 o
  -4   4   7        1.20       98.43     29.69 o
  -2   4   7     1375.27     1513.46     54.50 o
   0   4   7       20.95       33.96     44.94 o
   2   4   7    12319.19    12589.07    142.56 o
   4   4   7       40.14       31.12     56.94 o
   6   4   7     6171.10     6313.75    118.97 o
   8   4   7     2407.01     2426.18     88.06 o
  10   4   7     6191.07     6119.54    128.33 o
  12   4   7      243.86      274.14     56.54 o
  14   4   7      263.89      252.38     65.89 o
  16   4   7        0.11      -31.12    103.31 o
  18   4   7      852.48      731.92     93.14 o
  20   4   7      115.98       30.91    120.60 o
  22   4   7     1489.09     1442.89    121.00 o
 -27   5   7     1179.56     1224.07    115.51 o
 -25   5   7      228.53      433.58     80.53 o
 -23   5   7     3888.01     4095.01    145.20 o
 -21   5   7      312.24      272.31     74.84 o
 -19   5   7       32.11      -10.78     83.79 o
 -17   5   7      428.43      401.04     63.25 o
 -15   5   7     6220.46     5841.13    130.77 o
 -13   5   7     1285.11     1176.28     73.01 o
 -11   5   7     1151.98     1192.96     72.20 o
  -9   5   7     4542.34     4586.76     97.62 o
  -7   5   7        6.93      -54.10     54.10 o
  -5   5   7     6532.88     7301.11    110.43 o
  -3   5   7    21138.29    21420.72    205.81 o
  -1   5   7     4170.10     4190.39     88.06 o
   1   5   7        5.85      -17.90     56.74 o
   3   5   7    23811.99    24604.85    237.53 o
   5   5   7    33990.05    31743.06    310.54 o
   7   5   7     2669.39     2403.60     83.79 o
   9   5   7     1398.02     1346.90     75.25 o
  11   5   7     1303.65     1311.11     78.70 o
  13   5   7      771.80      768.93     69.15 o
  15   5   7     2607.36     2424.55    112.46 o
  17   5   7     1785.57     1710.93    105.75 o
  19   5   7       23.23       79.11     80.74 o
  21   5   7       98.95       91.72    127.31 o
 -26   6   7       39.81      233.67     87.45 o
 -24   6   7      450.07      528.35     79.31 o
 -22   6   7      223.90      388.03     77.08 o
 -20   6   7     2433.92     2398.52    111.45 o
 -18   6   7      124.22       53.49     94.16 o
 -16   6   7     4504.12     4321.97    124.87 o
 -14   6   7     1564.19     1338.36     81.14 o
 -12   6   7     7258.21     7194.13    139.51 o
 -10   6   7      158.82      276.38     52.67 o
  -8   6   7     1679.74     1666.19     67.31 o
  -6   6   7      348.41      401.45     45.55 o
  -4   6   7     5901.61     5959.08    109.62 o
  -2   6   7      772.03      803.71     52.88 o
   0   6   7    18516.37    18534.73    188.52 o
   2   6   7     8168.60     7818.88    131.38 o
   4   6   7      297.66      351.42     51.86 o
   6   6   7      173.24      263.16     45.96 o
   8   6   7      490.52      384.98     62.43 o
  10   6   7       83.41      276.58     57.76 o
  12   6   7     2607.48     2502.03    103.72 o
  14   6   7      188.72      216.79     69.15 o
  16   6   7      408.52      400.63     73.62 o
  18   6   7      817.43      880.18    100.67 o
  20   6   7        0.87      -32.74    120.80 o
 -25   7   7     2597.97     2861.18    142.15 o
 -23   7   7        2.95      151.71     70.16 o
 -21   7   7     1221.16     1267.39     99.04 o
 -19   7   7     2478.44     2473.16    118.97 o
 -17   7   7     1360.08     1196.62     87.85 o
 -15   7   7     4939.19     4758.81    129.55 o
 -13   7   7     5507.68     5433.99    128.12 o
 -11   7   7     2219.29     2231.35     86.43 o
  -9   7   7     9831.21     9375.46    146.42 o
  -7   7   7     6555.39     6979.78    124.05 o
  -5   7   7    11630.35    11687.75    158.42 o
  -3   7   7     9082.80     8348.04    135.44 o
  -1   7   7     2619.67     2322.87     83.18 o
   1   7   7     4430.37     4163.34    104.53 o
   3   7   7     1082.61     1129.10     66.50 o
   5   7   7     7196.33     7127.02    137.68 o
   7   7   7     6121.45     6254.57    135.04 o
   9   7   7      797.01      922.68     70.77 o
  11   7   7       29.64       21.96     82.16 o
  13   7   7     1356.76     1316.60     90.70 o
  15   7   7      518.28      525.10     81.14 o
  17   7   7     1138.94     1088.42    102.09 o
  19   7   7      566.93      589.36     89.28 o
 -26   8   7      121.59      -34.57    139.71 o
 -24   8   7       72.30      205.60    100.06 o
 -22   8   7      463.29      439.68     87.65 o
 -20   8   7      134.25      187.30     79.11 o
 -18   8   7      162.78      171.03     65.48 o
 -16   8   7     2932.84     2786.75    113.07 o
 -14   8   7       90.05      126.29     64.26 o
 -12   8   7      180.94      212.52     61.42 o
 -10   8   7      169.40      172.46     54.50 o
  -8   8   7      717.18      746.16     62.23 o
  -6   8   7      217.59      200.93     50.84 o
  -4   8   7      754.57      788.25     60.81 o
  -2   8   7      705.33      680.06     59.38 o
   0   8   7     2417.04     2294.19     87.24 o
   2   8   7     3040.91     3112.75     94.16 o
   4   8   7     1558.35     1440.25     78.91 o
   6   8   7      218.59      141.95     57.15 o
   8   8   7        7.46      -84.19     84.19 o
  10   8   7      325.58      340.03     67.31 o
  12   8   7      326.49      256.04     74.23 o
  14   8   7        1.80       40.06    103.51 o
  16   8   7      240.85      347.96     79.72 o
  18   8   7      113.61       16.07    115.31 o
 -25   9   7        3.12     -130.36    130.36 o
 -23   9   7      668.78      615.19    104.12 o
 -21   9   7       76.53      258.28     75.45 o
 -19   9   7     1405.53     1321.48    107.17 o
 -17   9   7      440.66      245.46     81.75 o
 -15   9   7     1388.19     1082.73     91.31 o
 -13   9   7     2499.56     2504.47    105.55 o
 -11   9   7      235.06      187.51     60.40 o
  -9   9   7      257.99      252.38     52.67 o
  -7   9   7       68.74      235.30     56.74 o
  -5   9   7    19279.34    19155.82    222.28 o
  -3   9   7     4954.86     4785.45    125.48 o
  -1   9   7      843.86      732.12     69.55 o
   1   9   7      404.29      491.34     55.93 o
   3   9   7      645.12      600.14     66.09 o
   5   9   7    11528.95    11340.60    187.10 o
   7   9   7     1898.72     1881.76     93.35 o
   9   9   7     1799.82     1715.00    100.26 o
  11   9   7       71.95      127.31     64.87 o
  13   9   7     2221.14     2528.27    119.38 o
  15   9   7     1214.03     1245.42    106.56 o
  17   9   7      236.90      325.80     90.09 o
 -24  10   7       13.86       91.52     81.55 o
 -22  10   7       54.41      164.52     84.40 o
 -20  10   7      383.77      270.07     93.35 o
 -18  10   7      226.54      259.90     76.67 o
 -16  10   7     1654.26     1648.91    101.07 o
 -14  10   7      492.04      464.09     82.57 o
 -12  10   7     4300.83     4636.99    133.21 o
 -10  10   7       22.33      -10.58     83.18 o
  -8  10   7       55.67      138.49     51.25 o
  -6  10   7     1803.53     1947.25     89.48 o
  -4  10   7     4865.06     4945.29    126.29 o
  -2  10   7      915.92      835.23     77.08 o
   0  10   7        1.04      -94.36     94.36 o
   2  10   7       55.76       91.31     57.96 o
   4  10   7     1607.50     1655.62     92.33 o
   6  10   7       40.01     -100.46    100.46 o
   8  10   7     4842.39     4583.71    140.12 o
  10  10   7        0.86       -6.51     97.82 o
  12  10   7      722.61      698.97     89.48 o
  14  10   7      794.51      940.37     97.82 o
  16  10   7      134.66      247.91     88.67 o
 -21  11   7     1500.62     1750.79    113.48 o
 -19  11   7     1068.65     1085.78    106.77 o
 -17  11   7      338.55      339.22     85.62 o
 -15  11   7     1584.77     1662.12    100.06 o
 -13  11   7       31.58       80.74    105.75 o
 -11  11   7      696.10      713.41     78.30 o
  -9  11   7       48.24       16.88     90.09 o
  -7  11   7     1061.41     1005.65     83.18 o
  -5  11   7      506.47      699.38     76.47 o
  -3  11   7     5221.59     4811.27    137.07 o
  -1  11   7      216.69      126.29     64.67 o
   1  11   7        9.61      -21.96     85.41 o
   3  11   7    10281.25     9839.75    191.37 o
   5  11   7     1290.31     1149.43     93.96 o
   7  11   7      997.21     1031.89     90.09 o
   9  11   7      106.69       40.06    108.40 o
  11  11   7     3284.74     3117.83    135.04 o
  13  11   7      165.35      165.13     87.24 o
  15  11   7      601.92      566.99    102.70 o
 -20  12   7      106.21      172.05     91.31 o
 -18  12   7      174.69      247.09     86.84 o
 -16  12   7       35.78     -110.43    118.97 o
 -14  12   7      179.06      194.22     77.48 o
 -12  12   7      661.86      622.31     81.96 o
 -10  12   7     3128.53     3264.87    130.56 o
  -8  12   7      530.40      602.99     79.92 o
  -6  12   7     2887.98     2713.54    115.72 o
  -4  12   7      516.50      600.14     76.87 o
  -2  12   7      476.30      468.15     78.09 o
   0  12   7        0.73       -3.05     62.84 o
   2  12   7        4.49       36.81    104.94 o
   4  12   7       81.26      164.93     70.16 o
   6  12   7     7884.63     7384.49    183.84 o
   8  12   7       24.15       83.99    102.90 o
  10  12   7      241.84      311.97     84.80 o
  12  12   7      319.58      392.30     87.65 o
  14  12   7       17.37      -25.42    112.87 o
 -19  13   7     1840.75     1985.68    125.88 o
 -17  13   7      376.12      395.75     94.97 o
 -15  13   7       33.71       30.91    121.82 o
 -13  13   7     6716.04     6873.83    185.88 o
 -11  13   7      116.51      182.42     74.64 o
  -9  13   7      332.81      413.04     77.48 o
  -7  13   7       69.27       72.60    100.67 o
  -5  13   7     1207.12     1380.05     91.92 o
  -3  13   7      721.23      588.14     81.55 o
  -1  13   7     2909.29     2755.02    124.05 o
   1  13   7     1240.36     1184.82    101.48 o
   3  13   7      416.57      483.00     81.14 o
   5  13   7      912.24      793.95     92.94 o
   7  13   7       36.99       14.85    114.90 o
   9  13   7       99.08       62.23    122.43 o
  11  13   7      128.11      205.81     80.33 o
 -16  14   7      277.68      430.94     95.18 o
 -14  14   7      361.83      320.91     98.02 o
 -12  14   7      445.96      369.52    102.09 o
 -10  14   7      852.21      832.79     96.40 o
  -8  14   7       65.76      189.74     75.04 o
  -6  14   7       17.06       28.67    103.31 o
  -4  14   7      410.74      510.86     84.60 o
  -2  14   7      104.89      205.81     72.60 o
   0  14   7       14.84     -116.73    116.73 o
   2  14   7       97.77      -29.28    103.51 o
   4  14   7     3133.96     3310.42    138.29 o
   6  14   7      325.42      359.96     87.45 o
   8  14   7       11.12        0.00    126.70 o
  10  14   7      172.33      189.13     86.43 o
 -13  15   7      142.10      146.02     93.35 o
 -11  15   7     1921.54     1959.85    135.04 o
  -9  15   7      209.53      277.80     89.48 o
  -7  15   7      154.01      323.15     84.60 o
  -5  15   7        0.94       38.84    110.84 o
  -3  15   7     1306.63     1247.86    111.04 o
  -1  15   7       44.40      120.80     81.14 o
   1  15   7      193.73      205.40     86.84 o
   3  15   7     1906.02     1842.51    124.87 o
   5  15   7      691.26      778.90    101.07 o
   7  15   7       47.72       34.57    133.41 o
  -8  16   7        6.12       34.57    121.21 o
  -6  16   7       28.50       42.50    136.46 o
  -4  16   7       54.91      -42.30    137.68 o
  -2  16   7      275.94      300.37     95.38 o
   0  16   7        1.27      -25.62    127.92 o
   2  16   7      834.41      993.45    111.04 o
 -28   0   8     1780.16     1720.69    125.88 o
 -26   0   8      629.78      885.06     94.16 o
 -24   0   8       70.90      124.87     70.77 o
 -22   0   8       85.09      168.39     66.91 o
 -20   0   8    11757.23    11668.83    191.57 o
 -18   0   8     1035.30     1051.61     71.38 o
 -16   0   8     1063.27     1356.46     72.81 o
 -14   0   8    13915.47    13515.82    182.01 o
 -12   0   8      766.55      811.03     55.32 o
 -10   0   8     4578.04     4340.68     99.85 o
  -8   0   8    44997.24    44236.55    362.81 o
  -6   0   8    62661.30    67690.95    421.58 o
  -4   0   8    16353.66    18027.53    183.84 o
  -2   0   8       64.51      105.95     29.90 o
   0   0   8    18509.78    21188.28    205.20 o
   2   0   8    25201.98    25976.77    234.48 o
   4   0   8    35104.73    35665.62    338.40 o
   6   0   8     5079.99     5334.74    104.12 o
   8   0   8     6215.20     6176.48    119.58 o
  10   0   8     1010.34      907.83     66.70 o
  12   0   8     9903.53     9450.09    167.17 o
  14   0   8      859.42      891.56     75.86 o
  16   0   8      848.36      663.39     82.77 o
  18   0   8      735.02      654.23     87.45 o
  20   0   8      664.42      707.31     96.40 o
  22   0   8      237.97      263.36     90.30 o
 -29   1   8      285.33      328.91     68.74 o
 -27   1   8      814.87      837.28     69.96 o
 -25   1   8     1733.39     1809.99     91.92 o
 -23   1   8      231.14      216.05     50.69 o
 -21   1   8     1146.84     1141.45     60.38 o
 -19   1   8     1684.04     1776.06     86.02 o
 -17   1   8      319.26      286.11     39.62 o
 -15   1   8      606.29      630.38     90.40 o
 -13   1   8     5815.92     5354.50     98.73 o
 -11   1   8    11477.00    10670.67    101.23 o
  -9   1   8    17371.77    17775.37    390.26 o
  -7   1   8     2584.13     2851.41    103.41 o
  -5   1   8     3003.92     3199.50     50.31 o
  -3   1   8      923.61      859.37     30.61 o
  -1   1   8       20.06       38.33     43.83 o
   1   1   8       38.96       39.95     21.91 o
   3   1   8    12420.24    12326.43    126.09 o
   5   1   8     8741.41     8511.76    166.76 o
   7   1   8     4890.99     4548.20    118.67 o
   9   1   8      279.38      214.93     36.01 o
  11   1   8     5112.53     5126.49     88.22 o
  13   1   8     4434.23     4071.79    151.81 o
  15   1   8      145.72      163.72     47.27 o
  17   1   8       13.18      -81.25     81.25 o
  19   1   8     3121.98     3068.61     94.75 o
  21   1   8     1200.46     1069.63     77.07 o
 -28   2   8      192.32      254.41     89.28 o
 -26   2   8      238.17      246.69     82.16 o
 -24   2   8      191.67      331.49     70.37 o
 -22   2   8      677.43      690.03     79.31 o
 -20   2   8      236.79      260.51     63.65 o
 -18   2   8     4591.71     4645.12    122.43 o
 -16   2   8     3206.02     3041.57     99.85 o
 -14   2   8      145.70       53.69     69.76 o
 -12   2   8     2819.22     2702.55     87.85 o
 -10   2   8      578.80      485.24     54.91 o
  -8   2   8    18241.14    17091.43    171.24 o
  -6   2   8    19679.46    19668.91    187.51 o
  -4   2   8    19596.43    21482.75    207.03 o
  -2   2   8    11143.55    11684.09    125.07 o
   0   2   8     3963.83     4330.51     82.16 o
   2   2   8    52712.10    56725.77    409.18 o
   4   2   8    10300.80    10329.46    135.04 o
   6   2   8     2081.24     2210.61     73.42 o
   8   2   8        4.34      -11.59     65.69 o
  10   2   8     3664.81     3625.03    104.12 o
  12   2   8      957.75      953.39     71.59 o
  14   2   8     5680.90     5385.58    139.10 o
  16   2   8       53.09       43.52     97.62 o
  18   2   8       30.39       69.35     89.48 o
  20   2   8     1027.85      936.10    106.97 o
  22   2   8        1.88      103.11    126.09 o
 -29   3   8        3.76     -129.14    137.48 o
 -27   3   8      936.79      780.93    104.12 o
 -25   3   8      914.86     1051.21     97.21 o
 -23   3   8      945.36      951.15     91.52 o
 -21   3   8      286.57      433.17     65.28 o
 -19   3   8       63.59       29.90     77.08 o
 -17   3   8     3402.58     3293.74    106.56 o
 -15   3   8     5612.67     5386.40    121.82 o
 -13   3   8      744.16      669.28     55.52 o
 -11   3   8    24158.57    23703.93    231.03 o
  -9   3   8    33362.03    31341.00    291.22 o
  -7   3   8      184.23      247.30     39.45 o
  -5   3   8      234.55      289.39     36.61 o
  -3   3   8       12.40       63.04     30.91 o
  -1   3   8     3933.10     4165.17     80.94 o
   1   3   8     2422.66     2248.23     65.08 o
   3   3   8      165.08      115.72     40.88 o
   5   3   8     8254.20     8473.32    129.75 o
   7   3   8     2104.60     2025.75     75.04 o
   9   3   8     1500.58     1628.37     77.48 o
  11   3   8     1466.41     1325.75     79.72 o
  13   3   8       40.64       53.28     83.38 o
  15   3   8     3418.85     3597.17    119.17 o
  17   3   8     1703.45     1864.68    108.60 o
  19   3   8       34.46        7.52    106.56 o
  21   3   8     1933.84     1777.23    131.58 o
 -28   4   8      713.31      753.48    102.09 o
 -26   4   8        2.16       15.05    110.43 o
 -24   4   8      503.94      477.51     87.45 o
 -22   4   8      179.01      244.45     70.77 o
 -20   4   8      472.56      405.31     72.20 o
 -18   4   8       79.01      128.12     53.89 o
 -16   4   8     6018.92     5849.06    130.16 o
 -14   4   8      905.17      993.04     66.30 o
 -12   4   8     6376.86     6223.26    120.19 o
 -10   4   8     3393.99     3002.72     93.96 o
  -8   4   8      234.40      248.92     39.66 o
  -6   4   8    15404.37    16059.54    159.64 o
  -4   4   8     5890.18     5583.66    100.46 o
  -2   4   8     2552.63     2631.17     68.53 o
   0   4   8      753.60      795.57     47.99 o
   2   4   8    14126.18    14317.70    156.39 o
   4   4   8     8698.20     8717.16    133.41 o
   6   4   8       82.67      -40.67     66.09 o
   8   4   8    12268.33    11973.48    174.08 o
  10   4   8     3375.53     3253.88    109.62 o
  12   4   8     6024.95     6091.07    143.78 o
  14   4   8       29.35      -29.08     86.84 o
  16   4   8      283.59      405.52     70.57 o
  18   4   8     1336.68     1335.31    106.97 o
  20   4   8     1135.17      824.66    115.72 o
 -27   5   8      403.81      492.35     89.69 o
 -25   5   8       72.39       65.69    115.11 o
 -23   5   8      952.19      940.78     91.31 o
 -21   5   8        2.17       70.98     98.43 o
 -19   5   8      845.60      828.32     82.16 o
 -17   5   8       77.19      124.66     54.91 o
 -15   5   8      593.91      585.09     62.23 o
 -13   5   8    13959.25    13191.45    180.39 o
 -11   5   8      800.38      722.77     58.57 o
  -9   5   8      325.30      295.70     53.08 o
  -7   5   8    10584.03    10110.02    135.24 o
  -5   5   8      315.29      321.93     39.86 o
  -3   5   8     1355.58     1343.24     62.23 o
  -1   5   8     4650.94     4531.85     94.57 o
   1   5   8     3234.89     3074.31     84.80 o
   3   5   8     8837.55     8847.11    135.04 o
   5   5   8      399.17      398.40     50.23 o
   7   5   8     1303.90     1175.06     73.21 o
   9   5   8     2712.48     2574.84     95.38 o
  11   5   8       68.08       79.11     58.77 o
  13   5   8     1487.71     1469.94     85.82 o
  15   5   8      341.44      457.37     71.79 o
  17   5   8     1412.14     1270.44    106.97 o
  19   5   8     1013.06     1271.25    102.50 o
  21   5   8       11.40      102.70    132.60 o
 -26   6   8     2234.85     2261.65    129.95 o
 -24   6   8      410.80      409.18     91.72 o
 -22   6   8     3232.91     3287.03    135.65 o
 -20   6   8      135.16       58.77    102.50 o
 -18   6   8     1339.10     1352.60     88.46 o
 -16   6   8     2693.77     2630.16    105.55 o
 -14   6   8    12046.53    10805.13    178.35 o
 -12   6   8     3871.42     3628.08    111.65 o
 -10   6   8       56.50      129.95     44.33 o
  -8   6   8    12317.24    11897.83    158.63 o
  -6   6   8      446.73      437.65     49.21 o
  -4   6   8     2689.32     2770.07     81.35 o
  -2   6   8     4390.52     4114.33     97.62 o
   0   6   8     6668.86     5992.64    114.70 o
   2   6   8       55.12      193.20     42.71 o
   4   6   8      511.86      535.87     54.91 o
   6   6   8      631.27      566.38     61.82 o
   8   6   8       27.83       55.52     74.43 o
  10   6   8    10616.39    10209.06    180.79 o
  12   6   8       87.37      -39.45     94.57 o
  14   6   8      171.67      121.61     73.82 o
  16   6   8        3.38       96.60     97.62 o
  18   6   8     1566.78     1603.15    116.12 o
  20   6   8     1037.03     1082.53    106.36 o
 -27   7   8       32.28      150.49     92.94 o
 -25   7   8       40.72      129.34     96.19 o
 -23   7   8      347.10      313.59     91.31 o
 -21   7   8       83.37       97.21    108.19 o
 -19   7   8       22.13       -5.90     92.13 o
 -17   7   8     2432.02     2480.07    104.12 o
 -15   7   8     3188.07     3117.22    116.12 o
 -13   7   8     2186.86     2083.91     91.92 o
 -11   7   8       87.20       98.43     55.32 o
  -9   7   8      297.48      332.51     53.89 o
  -7   7   8      122.98      163.30     47.38 o
  -5   7   8     8741.55     8307.37    137.07 o
  -3   7   8      156.08      223.91     47.79 o
  -1   7   8     7696.37     7380.22    138.49 o
   1   7   8     8602.55     7987.88    142.97 o
   3   7   8      202.27      252.79     52.06 o
   5   7   8      409.39      234.08     64.47 o
   7   7   8      180.03      163.71     60.20 o
   9   7   8      109.77      -31.12     90.50 o
  11   7   8     1357.93     1338.97     91.11 o
  13   7   8        0.55       37.42     83.58 o
  15   7   8     1918.65     1800.01    114.29 o
  17   7   8     1640.62     1500.85    115.51 o
  19   7   8      162.97      302.41     87.45 o
 -26   8   8      205.28      333.12     99.85 o
 -24   8   8     7938.23     8315.10    214.55 o
 -22   8   8      138.81      146.22     79.52 o
 -20   8   8       48.05       52.27     73.01 o
 -18   8   8      312.76      253.80     74.64 o
 -16   8   8     2405.63     2526.64    111.24 o
 -14   8   8     5820.41     5647.73    150.49 o
 -12   8   8     8698.87     8200.60    157.81 o
 -10   8   8     1830.31     1731.07     81.35 o
  -8   8   8     1473.57     1427.44     81.35 o
  -6   8   8     8556.28     8523.96    149.07 o
  -4   8   8      225.33      264.17     50.84 o
  -2   8   8     2261.86     2193.12     86.43 o
   0   8   8     2544.08     2379.81     97.62 o
   2   8   8      872.43      931.02     67.92 o
   4   8   8       87.26       73.42     55.72 o
   6   8   8      198.87      206.62     57.55 o
   8   8   8     4042.81     4142.40    123.85 o
  10   8   8       34.45      -99.45     99.45 o
  12   8   8     1688.19     1689.78     98.23 o
  14   8   8       16.57       -3.46     69.96 o
  16   8   8       41.23      112.87     75.45 o
  18   8   8      332.38      403.68     91.11 o
 -25   9   8       54.59      -76.87    134.83 o
 -23   9   8        5.13       46.98    112.06 o
 -21   9   8     1416.85     1484.18    107.99 o
 -19   9   8        7.98        6.71    100.26 o
 -17   9   8     4486.90     4416.33    141.14 o
 -15   9   8     5421.98     5191.17    148.87 o
 -13   9   8       27.80      201.13     60.60 o
 -11   9   8      460.94      363.62     68.53 o
  -9   9   8       58.22      123.24     55.32 o
  -7   9   8      122.49      194.42     59.79 o
  -5   9   8     4049.72     3963.64    115.31 o
  -3   9   8     1961.55     1920.20     88.26 o
  -1   9   8     6037.54     5767.51    135.24 o
   1   9   8     1941.12     1765.44     98.63 o
   3   9   8     1447.83     1447.98     93.14 o
   5   9   8        2.57       25.83     89.28 o
   7   9   8      196.40      228.79     69.76 o
   9   9   8      576.40      542.59     80.94 o
  11   9   8     1229.01     1170.99     99.45 o
  13   9   8       55.72      222.89     77.08 o
  15   9   8     1253.67     1167.53    108.80 o
  17   9   8     1432.91     1238.31    114.29 o
 -24  10   8       13.31       17.29     88.67 o
 -22  10   8     2314.00     2330.80    137.88 o
 -20  10   8        4.35       51.45    116.73 o
 -18  10   8       24.70     -107.78    107.78 o
 -16  10   8      297.47      177.13     89.89 o
 -14  10   8     2620.23     2686.49    113.89 o
 -12  10   8        9.88       39.05     89.69 o
 -10  10   8        5.78       61.01     60.20 o
  -8  10   8     4292.59     4303.67    125.88 o
  -6  10   8      255.98      273.94     65.48 o
  -4  10   8     1118.76      975.96     80.13 o
  -2  10   8      742.71      586.72     76.67 o
   0  10   8     1595.96     1343.04     85.41 o
   2  10   8     1334.43     1061.99     88.67 o
   4  10   8     1366.64     1316.20     89.89 o
   6  10   8      978.27     1105.51     83.99 o
   8  10   8       32.41      -73.82    103.31 o
  10  10   8     8199.01     8219.72    191.17 o
  12  10   8      724.62      889.53     92.13 o
  14  10   8       15.04      -53.89    115.92 o
  16  10   8       40.31       25.01    126.70 o
 -21  11   8      240.59      295.70    101.28 o
 -19  11   8       19.53       -7.52    119.38 o
 -17  11   8        1.26        0.00    112.87 o
 -15  11   8      206.79      145.20     76.87 o
 -13  11   8     4021.44     4144.02    136.66 o
 -11  11   8      800.68      900.72     83.99 o
  -9  11   8     2290.50     2072.93    105.14 o
  -7  11   8      568.75      548.08     77.28 o
  -5  11   8      472.59      435.82     68.94 o
  -3  11   8     1785.90     1510.41     94.97 o
  -1  11   8       48.85      200.52     58.77 o
   1  11   8     2146.45     1990.56    101.68 o
   3  11   8     2358.92     2149.39    111.45 o
   5  11   8      130.30      228.79     68.74 o
   7  11   8      456.70      408.97     82.36 o
   9  11   8     1675.98     1681.85    108.40 o
  11  11   8       10.55      -43.93    112.06 o
  13  11   8        0.30       70.77     78.30 o
  15  11   8       78.57       -8.54    140.53 o
 -20  12   8      828.93     1006.87    112.46 o
 -18  12   8      112.27      205.20     81.35 o
 -16  12   8     1606.22     1554.75    112.06 o
 -14  12   8       89.48      154.36     73.62 o
 -12  12   8      145.58      220.45     74.64 o
 -10  12   8      335.32      389.65     81.55 o
  -8  12   8       39.34       39.86     68.53 o
  -6  12   8     5575.51     5295.09    149.07 o
  -4  12   8      571.57      585.09     70.77 o
  -2  12   8      297.22      341.45     71.18 o
   0  12   8        4.34       73.01     91.92 o
   2  12   8     3910.04     3659.20    133.41 o
   4  12   8     1129.91     1144.55     98.84 o
   6  12   8       73.86      -20.34    116.94 o
   8  12   8     1651.58     1611.08    120.80 o
  10  12   8       93.96        7.52    126.49 o
  12  12   8      952.75     1016.84    107.78 o
 -19  13   8       80.82       95.79     94.57 o
 -17  13   8       24.36       78.09     90.70 o
 -15  13   8      304.81       27.25    100.06 o
 -13  13   8      332.90      285.53     92.13 o
 -11  13   8     1322.42     1327.38     99.04 o
  -9  13   8      253.96       82.77    120.60 o
  -7  13   8       93.56       47.18    107.17 o
  -5  13   8      778.97      821.00     90.70 o
  -3  13   8      238.51      328.24     70.16 o
  -1  13   8      593.28      538.52     89.69 o
   1  13   8      218.32      204.59     80.94 o
   3  13   8      170.71      221.06     86.63 o
   5  13   8      304.49      211.30     84.60 o
   7  13   8      746.37      690.23     98.84 o
   9  13   8      413.30      236.92     92.13 o
  11  13   8       16.60      -68.13    122.63 o
 -16  14   8      228.03      391.08     95.38 o
 -14  14   8      489.05      373.18     99.04 o
 -12  14   8      267.40      322.74     91.31 o
 -10  14   8       49.58      -53.28    110.02 o
  -8  14   8     2145.09     2141.46    122.63 o
  -6  14   8     1481.64     1613.93    104.94 o
  -4  14   8      549.88      456.97     93.14 o
  -2  14   8      775.01      731.11     91.52 o
   0  14   8      288.38      302.00     85.01 o
   2  14   8     1738.91     1735.54    114.70 o
   4  14   8      791.28      749.00     99.24 o
   6  14   8        6.60      -48.40    120.19 o
   8  14   8      549.42      716.46     99.65 o
 -13  15   8       17.13      -95.38    127.71 o
 -11  15   8       17.86       -8.34    126.29 o
  -9  15   8     1332.69     1257.63    108.40 o
  -7  15   8       29.77        0.00    119.38 o
  -5  15   8      250.34      281.46     89.89 o
  -3  15   8      858.72      878.55    107.17 o
  -1  15   8      185.95      231.23     91.92 o
   1  15   8       50.36      113.28    133.61 o
   3  15   8        5.25        4.07     95.99 o
   5  15   8      163.24      145.41     99.24 o
  -6  16   8      865.20      787.85    117.75 o
  -4  16   8      225.05      309.93     94.36 o
  -2  16   8      171.54      176.93     90.91 o
   0  16   8      231.18      261.53     95.58 o
 -29   1   9      548.35      529.99     73.39 o
 -27   1   9      934.92      968.26     83.58 o
 -25   1   9     2041.02     2182.05    121.21 o
 -23   1   9       15.51       98.58     45.99 o
 -21   1   9      984.81     1054.90     73.21 o
 -19   1   9     2808.95     2789.17     73.91 o
 -17   1   9     4861.79     4636.53    295.39 o
 -15   1   9     1841.43     1795.34     55.49 o
 -13   1   9    11251.73    10726.00    115.21 o
 -11   1   9        5.91       29.89     31.30 o
  -9   1   9     1132.75     1162.42     92.43 o
  -7   1   9     6861.31     6642.05    467.64 o
  -5   1   9    13789.61    15147.75    106.05 o
  -3   1   9     8347.11     8133.32     77.01 o
  -1   1   9    24489.88    23831.75    355.08 o
   1   1   9     2298.69     2817.39     85.72 o
   3   1   9      156.31      229.41     30.93 o
   5   1   9    13437.73    13235.80    135.04 o
   7   1   9    13383.17    13798.37    124.17 o
   9   1   9      335.76      333.56     37.75 o
  11   1   9     1026.97      921.50     50.00 o
  13   1   9      254.10      281.74     45.46 o
  15   1   9      165.70      141.07     94.26 o
  17   1   9     3661.75     3536.38     97.49 o
  19   1   9     1882.86     1895.49     84.28 o
  21   1   9      243.01      158.72     65.36 o
 -28   2   9      106.98      121.82    132.80 o
 -26   2   9      289.09      431.55     80.53 o
 -24   2   9      155.83       72.20    110.02 o
 -22   2   9      323.75      423.41     72.81 o
 -20   2   9      363.78      480.56     67.11 o
 -18   2   9      505.15      562.11     61.01 o
 -16   2   9     2877.80     2762.14     92.53 o
 -14   2   9      222.24      219.84     50.64 o
 -12   2   9     6077.67     5386.40    114.90 o
 -10   2   9     2193.53     1998.90     70.98 o
  -8   2   9     5325.72     5203.98    104.12 o
  -6   2   9       21.16      -23.79     48.60 o
  -4   2   9      638.22      967.22     51.45 o
  -2   2   9      380.45      448.02     42.10 o
   0   2   9    15980.43    15273.12    155.58 o
   2   2   9      251.10      209.47     44.33 o
   4   2   9     7667.71     7615.72    121.61 o
   6   2   9     1472.20     1241.56     65.69 o
   8   2   9      113.24      220.45     49.62 o
  10   2   9     1296.43     1200.68     78.70 o
  12   2   9     2367.20     2352.15    102.50 o
  14   2   9      338.71      319.08     70.98 o
  16   2   9     2520.71     2323.07    114.70 o
  18   2   9       47.86       14.64    111.45 o
  20   2   9       56.55        8.13    126.70 o
 -29   3   9     1245.58     1514.89    118.77 o
 -27   3   9      972.10      813.88    107.38 o
 -25   3   9      168.84      112.87    129.95 o
 -23   3   9     2004.27     1979.17    109.01 o
 -21   3   9       41.20       65.28     62.84 o
 -19   3   9       19.36       53.28     56.54 o
 -17   3   9     2291.34     2211.01     96.60 o
 -15   3   9     2030.51     1953.96     82.36 o
 -13   3   9     1933.11     1912.27     80.53 o
 -11   3   9     3393.53     3288.46     90.70 o
  -9   3   9      829.25      787.85     55.11 o
  -7   3   9     4934.20     5159.64     95.79 o
  -5   3   9     2908.20     3067.19     74.64 o
  -3   3   9     8436.13     8599.00    119.58 o
  -1   3   9      949.79     1212.48     55.93 o
   1   3   9     8920.25     8922.56    126.49 o
   3   3   9    16885.46    17021.47    179.78 o
   5   3   9      584.82      529.98     53.28 o
   7   3   9     3771.86     3935.57    102.90 o
   9   3   9    19951.27    18640.28    222.28 o
  11   3   9      217.71      158.42     61.42 o
  13   3   9      490.06      453.71     70.37 o
  15   3   9     5055.34     4897.50    147.85 o
  17   3   9     1257.63     1073.17    107.17 o
  19   3   9      140.90      102.29     83.58 o
  21   3   9     1133.17     1165.30    120.39 o
 -28   4   9      156.68      209.67     92.74 o
 -26   4   9      890.66      990.40    101.28 o
 -24   4   9      558.40      664.00     86.84 o
 -22   4   9     1442.31     1432.93    100.46 o
 -20   4   9       43.66      130.16     62.23 o
 -18   4   9        8.64      -34.78     79.92 o
 -16   4   9      898.52     1008.50     67.52 o
 -14   4   9     4815.82     4505.82    115.31 o
 -12   4   9      137.26      148.87     47.79 o
 -10   4   9    13227.63    11896.81    165.54 o
  -8   4   9     2134.71     2023.10     73.21 o
  -6   4   9     4797.56     4876.96     95.58 o
  -4   4   9       40.61       11.80     52.27 o
  -2   4   9     3635.94     3658.99     83.79 o
   0   4   9     4144.08     4506.02     93.75 o
   2   4   9     9091.76     9041.32    134.43 o
   4   4   9      133.76      190.15     47.59 o
   6   4   9     6716.94     6770.52    130.16 o
   8   4   9     4040.74     3747.66    107.78 o
  10   4   9     1578.53     1546.82     87.85 o
  12   4   9       34.37       55.72     79.11 o
  14   4   9       45.18       49.62     93.96 o
  16   4   9      101.12      154.76     73.62 o
  18   4   9     2289.00     2436.35    126.09 o
  20   4   9        0.20      -67.52    121.61 o
 -27   5   9      225.15      249.74     94.16 o
 -25   5   9      251.13      508.01     80.74 o
 -23   5   9       55.05       67.11    113.48 o
 -21   5   9     4809.98     5048.40    149.48 o
 -19   5   9     1530.11     1468.93     95.79 o
 -17   5   9      283.19      351.22     60.40 o
 -15   5   9       59.90       96.40     53.89 o
 -13   5   9     7375.46     7132.72    139.51 o
 -11   5   9     3811.05     3837.35     99.45 o
  -9   5   9     4988.26     4657.53    112.26 o
  -7   5   9     4338.43     4650.00     97.82 o
  -5   5   9     1043.56      962.13     58.98 o
  -3   5   9      122.77      138.29     39.86 o
  -1   5   9    13890.59    14590.82    169.81 o
   1   5   9    15464.30    15435.00    176.12 o
   3   5   9      247.60      271.90     51.66 o
   5   5   9      809.41      831.77     65.48 o
   7   5   9     3391.24     3395.63    103.51 o
   9   5   9      656.03      638.57     69.96 o
  11   5   9     2552.45     2580.74    107.38 o
  13   5   9     1440.23     1329.82     90.30 o
  15   5   9       15.01      -80.94    101.68 o
  17   5   9      387.24      361.38     94.97 o
  19   5   9     1910.57     1829.70    122.63 o
 -26   6   9       83.35       88.46     84.60 o
 -24   6   9       70.27      120.60     80.33 o
 -22   6   9      397.34      387.82     86.02 o
 -20   6   9     3484.05     3414.14    129.34 o
 -18   6   9        1.35       -5.49     89.69 o
 -16   6   9     8834.65     8292.52    167.17 o
 -14   6   9      687.76      601.97     78.70 o
 -12   6   9        3.17        0.00     77.89 o
 -10   6   9        6.60       15.66     71.18 o
  -8   6   9     2993.08     3034.86     90.09 o
  -6   6   9       87.01      105.95     44.33 o
  -4   6   9     5383.40     5516.55    112.26 o
  -2   6   9      379.45      293.26     48.40 o
   0   6   9     5591.55     5428.90    115.11 o
   2   6   9     8487.41     8430.61    140.93 o
   4   6   9     1699.26     1762.79     78.50 o
   6   6   9      271.76      299.97     52.88 o
   8   6   9      409.95      380.09     64.06 o
  10   6   9      262.97      186.69     63.65 o
  12   6   9      217.07      151.10     68.74 o
  14   6   9      211.86      103.31     77.89 o
  16   6   9      588.32      443.95     87.65 o
  18   6   9      142.22      335.35     86.23 o
 -27   7   9       36.53       -8.74    127.92 o
 -25   7   9      489.15      609.09     99.24 o
 -23   7   9     3024.32     2917.92    135.65 o
 -21   7   9     1144.30     1346.70     99.45 o
 -19   7   9     5161.48     5174.08    150.70 o
 -17   7   9      175.61       33.15     92.94 o
 -15   7   9     1318.02     1079.88     84.40 o
 -13   7   9      340.64      378.47     68.53 o
 -11   7   9    16622.37    16531.97    211.91 o
  -9   7   9    11685.75    11725.98    169.61 o
  -7   7   9    13411.67    13063.53    173.88 o
  -5   7   9      109.81      -31.32     72.81 o
  -3   7   9      113.90      129.34     51.25 o
  -1   7   9     4256.47     4112.10    106.36 o
   1   7   9    10905.42    10940.98    165.54 o
   3   7   9     1540.85     1511.23     80.74 o
   5   7   9        6.11       77.89     51.25 o
   7   7   9     1229.93     1033.11     77.48 o
   9   7   9     2328.38     2345.64    104.94 o
  11   7   9      478.77      473.24     69.35 o
  13   7   9       74.51      -39.86    106.77 o
  15   7   9      186.01      215.16     79.72 o
  17   7   9      651.49      775.64     98.63 o
 -26   8   9        8.89       43.52    125.88 o
 -24   8   9      133.90      187.71     96.80 o
 -22   8   9        5.21       65.89    115.31 o
 -20   8   9      788.41      871.84     91.52 o
 -18   8   9       94.43      172.66     69.35 o
 -16   8   9      205.55      125.07     78.50 o
 -14   8   9     2068.09     1826.04    100.06 o
 -12   8   9      385.52      496.22     64.67 o
 -10   8   9      536.41      557.43     63.86 o
  -8   8   9      193.32      173.68     55.32 o
  -6   8   9       19.35       65.08     74.03 o
  -4   8   9      699.61      664.20     61.42 o
  -2   8   9       69.87      136.66     49.83 o
   0   8   9     2819.59     2488.81     96.80 o
   2   8   9     2351.58     2272.63     91.31 o
   4   8   9     3716.52     3532.90    108.60 o
   6   8   9      197.71      263.36     60.40 o
   8   8   9      167.15      130.56     62.03 o
  10   8   9        0.60      -98.43     98.43 o
  12   8   9      349.57      338.20     80.74 o
  14   8   9       81.23      -21.96    106.56 o
  16   8   9      227.95      271.29     86.43 o
  18   8   9      119.51      239.36     93.14 o
 -25   9   9        2.16       -8.74    122.43 o
 -23   9   9       29.23       48.20    124.46 o
 -21   9   9     2642.21     2795.09    133.61 o
 -19   9   9      539.86      614.17     81.96 o
 -17   9   9      335.48      442.32     73.21 o
 -15   9   9      172.37      302.81     65.28 o
 -13   9   9     1231.25     1149.43     84.80 o
 -11   9   9     2424.20     2568.13    104.73 o
  -9   9   9     3479.52     3394.61    112.87 o
  -7   9   9     2682.05     2566.09     98.84 o
  -5   9   9       15.02      107.17     53.89 o
  -3   9   9      883.33      952.78     68.74 o
  -1   9   9     1664.58     1755.47     86.43 o
   1   9   9     6402.57     6062.39    141.14 o
   3   9   9      880.29      815.50     76.06 o
   5   9   9       39.97       49.83     81.75 o
   7   9   9       58.25      115.11     62.03 o
   9   9   9     1759.96     1810.58    101.28 o
  11   9   9     2238.44     2328.97    114.90 o
  13   9   9        5.61     -117.95    117.95 o
  15   9   9      661.52      552.14    100.06 o
  17   9   9       62.46     -131.38    131.38 o
 -22  10   9       94.24      158.63     84.80 o
 -20  10   9     1976.96     1892.13    124.05 o
 -18  10   9       78.91       56.13    112.87 o
 -16  10   9      965.80     1082.12     96.40 o
 -14  10   9      678.93      724.60     82.16 o
 -12  10   9     2254.62     2118.28    102.09 o
 -10  10   9       73.58      -27.86     89.48 o
  -8  10   9     1961.55     1914.10     89.69 o
  -6  10   9       38.70       42.10     83.79 o
  -4  10   9     2548.50     2491.05     98.63 o
  -2  10   9     1796.93     1649.72     91.92 o
   0  10   9        3.40      -53.69     85.62 o
   2  10   9     1705.94     1597.25     90.91 o
   4  10   9      130.66      195.23     65.08 o
   6  10   9     1416.72     1672.09     89.69 o
   8  10   9     1031.40      934.88     93.55 o
  10  10   9      499.47      650.37     89.89 o
  12  10   9     1125.85     1312.94    100.67 o
  14  10   9        8.78     -123.04    123.04 o
 -21  11   9      205.55       99.65    130.36 o
 -19  11   9     1284.11     1619.01    113.68 o
 -17  11   9      268.47      406.13     76.26 o
 -15  11   9      582.34      443.55     92.94 o
 -13  11   9      556.57      400.63     85.41 o
 -11  11   9      494.36      466.12     78.70 o
  -9  11   9      567.20      503.34     73.42 o
  -7  11   9        3.40      -75.45     90.91 o
  -5  11   9      255.55      329.86     62.23 o
  -3  11   9      225.73      298.54     68.74 o
  -1  11   9     4744.25     4507.44    140.32 o
   1  11   9      515.17      563.74     75.45 o
   3  11   9       56.35       74.23     89.69 o
   5  11   9      219.21      158.83     72.81 o
   7  11   9      848.52      821.20     91.52 o
   9  11   9     1011.54      993.04     98.23 o
  11  11   9      198.18      190.35     84.60 o
  13  11   9     1920.26     2121.53    125.48 o
 -20  12   9       66.73      243.23     87.24 o
 -18  12   9      287.95      200.32     91.31 o
 -16  12   9        2.01      -90.70    126.90 o
 -14  12   9       62.61       28.67    114.70 o
 -12  12   9      141.37      208.86     78.30 o
 -10  12   9     6730.29     6528.10    171.64 o
  -8  12   9        8.23       64.26     97.82 o
  -6  12   9      197.42      217.81     70.57 o
  -4  12   9      500.72      514.72     78.09 o
  -2  12   9      654.06      612.54     85.21 o
   0  12   9     1109.57      915.56     90.50 o
   2  12   9      523.28      452.70     87.85 o
   4  12   9     1590.95     1509.80    106.77 o
   6  12   9     3871.09     3615.06    145.81 o
   8  12   9       36.40     -110.63    110.63 o
  10  12   9      392.61      361.79     89.69 o
  12  12   9      194.27      -59.99    135.65 o
 -17  13   9     4004.05     4169.04    168.80 o
 -15  13   9      347.78       79.31    119.17 o
 -13  13   9      295.65      303.02     83.58 o
 -11  13   9     1073.25      951.96    101.68 o
  -9  13   9      680.32      725.82     92.74 o
  -7  13   9       30.17       27.66    108.40 o
  -5  13   9     1767.43     1731.07    106.36 o
  -3  13   9     3207.92     3380.79    135.65 o
  -1  13   9      164.67      239.57     76.87 o
   1  13   9      321.08      294.27     80.53 o
   3  13   9     1087.29      916.99    101.48 o
   5  13   9        2.10       15.25    122.43 o
   7  13   9      651.50      627.80     93.96 o
   9  13   9      120.17      251.16     80.74 o
 -16  14   9       93.42      104.73    131.99 o
 -14  14   9       55.88     -134.83    134.83 o
 -12  14   9     2300.87     2344.83    132.19 o
 -10  14   9       17.33     -119.78    119.78 o
  -8  14   9      920.13      975.96    103.51 o
  -6  14   9      256.62       90.30    115.11 o
  -4  14   9      121.93       97.41    123.24 o
  -2  14   9      569.82      590.58     93.55 o
   0  14   9      387.03      396.77     89.28 o
   2  14   9     1056.80     1105.10    104.33 o
   4  14   9     1079.91     1104.08    106.97 o
   6  14   9      508.74      665.83     91.52 o
   8  14   9      178.87      258.28     91.52 o
 -11  15   9       16.19      218.42     85.01 o
  -9  15   9       22.30      100.26    122.83 o
  -7  15   9      666.38      752.46    101.07 o
  -5  15   9     1919.78     1900.27    125.48 o
  -3  15   9        2.53     -105.95    112.67 o
  -1  15   9     1590.18     1617.18    124.05 o
   1  15   9      289.64      439.48     93.14 o
   3  15   9       10.47      -94.36    117.34 o
 -28   0  10      226.16      139.10    163.91 o
 -26   0  10       63.72      169.61     91.11 o
 -24   0  10     9163.32     9100.10    207.23 o
 -22   0  10     3577.20     3635.61    131.38 o
 -20   0  10      785.71      714.02     83.99 o
 -18   0  10     3358.22     3006.79    115.72 o
 -16   0  10      721.31      683.32     65.69 o
 -14   0  10    13843.18    13902.83    185.47 o
 -12   0  10    46319.49    44467.17    438.46 o
 -10   0  10     2601.87     3222.77     88.87 o
  -8   0  10      284.06      224.31     50.84 o
  -6   0  10     9219.92     9816.97    133.00 o
  -4   0  10    56977.20    60831.16    436.83 o
  -2   0  10     6133.14     5848.04    104.94 o
   0   0  10    49339.41    52623.03    423.41 o
   2   0  10       11.85      280.85     58.16 o
   4   0  10     1159.15     1096.97     70.16 o
   6   0  10     1462.23     1458.96     78.30 o
   8   0  10     9101.66     8671.19    154.56 o
  10   0  10      452.79      657.49     74.64 o
  12   0  10       16.08       95.58    122.43 o
  14   0  10     4175.86     4072.44    146.22 o
  16   0  10     1631.52     1475.64    123.85 o
  18   0  10      395.42      435.00    114.90 o
  20   0  10     1186.62     1402.02    128.33 o
 -29   1  10      216.12      236.64    125.17 o
 -27   1  10     1648.34     2037.13     96.64 o
 -25   1  10     1138.72     1218.25     81.54 o
 -23   1  10      325.03      436.96    134.02 o
 -21   1  10      833.48      941.05     66.62 o
 -19   1  10      481.58      497.50     57.57 o
 -17   1  10      340.26      271.70    104.33 o
 -15   1  10       22.27      -37.02     91.62 o
 -13   1  10     5724.59     5489.28     86.63 o
 -11   1  10     5468.96     5705.89     83.18 o
  -9   1  10     6645.03     6637.77    340.13 o
  -7   1  10     8281.32     8424.55     88.15 o
  -5   1  10     1046.79     1094.47     41.69 o
  -3   1  10     6880.91     7316.35     81.39 o
  -1   1  10      832.03      780.71     41.05 o
   1   1  10       20.04      -24.06     40.83 o
   3   1  10      588.98      715.03     40.17 o
   5   1  10        0.26       21.46    132.19 o
   7   1  10     3650.87     3685.46     76.37 o
   9   1  10     2727.08     2554.52     70.89 o
  11   1  10     5234.37     5336.82    105.65 o
  13   1  10     3322.26     3304.75     87.81 o
  15   1  10      101.75      290.53    209.57 o
  17   1  10       80.25      118.82     71.51 o
  19   1  10      339.99      472.33     70.09 o
 -28   2  10        4.08      184.45     81.35 o
 -26   2  10      325.59      270.07     88.46 o
 -24   2  10     1061.70      996.30    101.28 o
 -22   2  10     6596.60     6615.76    165.74 o
 -20   2  10     2432.48     2551.25    107.17 o
 -18   2  10     3908.04     3859.72    117.75 o
 -16   2  10     6978.32     6668.02    138.29 o
 -14   2  10     9055.65     8329.94    151.51 o
 -12   2  10      940.96      939.15     60.40 o
 -10   2  10     4563.39     4313.63    104.33 o
  -8   2  10     1417.63     1531.97     60.60 o
  -6   2  10     1380.83     1438.01     58.37 o
  -4   2  10     4750.51     4903.81     95.18 o
  -2   2  10    40609.17    45118.36    389.65 o
   0   2  10     3303.28     3123.73     81.96 o
   2   2  10     5457.91     5609.29    110.02 o
   4   2  10      121.98      164.93     51.05 o
   6   2  10     1158.92     1061.99     65.08 o
   8   2  10      998.07     1081.51     68.94 o
  10   2  10     4771.49     4567.44    127.71 o
  12   2  10     3974.51     4067.96    131.17 o
  14   2  10      998.87     1224.07     90.30 o
  16   2  10     2737.13     2654.15    125.48 o
  18   2  10      665.61      479.54     91.92 o
  20   2  10      500.24      577.97     96.40 o
 -29   3  10      176.47      143.98     95.38 o
 -27   3  10     1136.73     1292.61    106.77 o
 -25   3  10     2459.04     2610.02    131.99 o
 -23   3  10        4.72      157.81     69.35 o
 -21   3  10      702.24      547.67     85.41 o
 -19   3  10        3.49       26.03     82.57 o
 -17   3  10      368.79      467.34     62.84 o
 -15   3  10     1335.29     1200.68     74.64 o
 -13   3  10     1250.38     1159.81     70.77 o
 -11   3  10     6596.11     6011.55    119.99 o
  -9   3  10    10627.42    10107.17    159.03 o
  -7   3  10     5311.80     5238.96    102.50 o
  -5   3  10      544.99      839.50     53.69 o
  -3   3  10      305.86      380.50     40.88 o
  -1   3  10     4888.27     4842.19    100.06 o
   1   3  10     2646.94     2945.99     84.80 o
   3   3  10        8.85       29.49     56.54 o
   5   3  10    10129.80    10144.59    156.19 o
   7   3  10     1040.03     1124.01     72.81 o
   9   3  10     1029.48      890.34     75.65 o
  11   3  10      841.35      857.20     77.08 o
  13   3  10      318.63      244.24     74.43 o
  15   3  10     1375.01     1345.48     98.63 o
  17   3  10      132.77      161.47     78.09 o
  19   3  10        4.93       87.24     83.58 o
 -28   4  10      302.92      313.39     97.01 o
 -26   4  10      347.33      326.20     94.16 o
 -24   4  10     1171.68      996.50    105.75 o
 -22   4  10     1952.87     2368.42    113.68 o
 -20   4  10      687.68      694.09     78.50 o
 -18   4  10      968.09     1006.47     82.77 o
 -16   4  10       89.06      123.04     54.71 o
 -14   4  10     8422.01     8309.40    152.32 o
 -12   4  10      264.79      112.46     58.16 o
 -10   4  10     2459.68     2299.68     85.41 o
  -8   4  10     5701.53     5427.88    110.43 o
  -6   4  10       19.85       60.81     37.42 o
  -4   4  10     9676.98     9781.99    138.70 o
  -2   4  10     4120.89     4266.66     95.58 o
   0   4  10     3208.13     3229.48     88.26 o
   2   4  10      185.05      175.10     47.38 o
   4   4  10    14146.20    13651.47    179.37 o
   6   4  10      946.71     1005.86     67.52 o
   8   4  10      401.24      387.21     64.06 o
  10   4  10     2976.56     2942.12    110.43 o
  12   4  10       41.85      -35.79     88.87 o
  14   4  10     4639.41     4417.55    146.42 o
  16   4  10      525.59      627.80     85.62 o
  18   4  10     1320.33     1366.43    113.68 o
 -27   5  10       15.11       33.15    117.55 o
 -25   5  10       73.77      105.14    110.84 o
 -23   5  10     1998.48     2043.64    121.41 o
 -21   5  10      215.62      361.38     75.45 o
 -19   5  10      103.73      246.48     65.69 o
 -17   5  10       20.68       20.34     82.57 o
 -15   5  10     2315.95     2412.35     94.16 o
 -13   5  10     8949.66     7628.93    161.68 o
 -11   5  10       20.28      -47.59     69.55 o
  -9   5  10     1190.24     1097.98     66.30 o
  -7   5  10     5760.70     5677.21    116.53 o
  -5   5  10      237.30      208.05     48.40 o
  -3   5  10       32.51      -31.93     63.04 o
  -1   5  10        8.93       73.01     43.72 o
   1   5  10     1225.26     1084.36     66.70 o
   3   5  10     3367.39     3517.04    101.68 o
   5   5  10      156.31      229.40     49.21 o
   7   5  10        5.60       14.64     67.92 o
   9   5  10      249.03      360.37     63.65 o
  11   5  10      341.63      476.29     65.28 o
  13   5  10      109.10      123.24     70.37 o
  15   5  10       10.99       50.03    102.29 o
  17   5  10      502.41      622.51     87.65 o
  19   5  10     2371.48     2474.38    147.24 o
 -26   6  10      116.97      256.24     86.02 o
 -24   6  10      764.51      814.89    100.06 o
 -22   6  10       93.48      101.07    110.23 o
 -20   6  10      971.27      887.70     95.79 o
 -18   6  10     1823.77     1774.79     98.43 o
 -16   6  10     3886.47     3804.60    123.44 o
 -14   6  10      517.82      468.76     67.31 o
 -12   6  10     6383.86     6139.06    140.73 o
 -10   6  10       43.28       20.74     68.74 o
  -8   6  10      255.85      310.54     49.01 o
  -6   6  10    49027.16    48611.60    456.97 o
  -4   6  10     5921.58     5683.11    121.82 o
  -2   6  10      580.30      572.07     58.57 o
   0   6  10      278.59      260.31     49.21 o
   2   6  10    17637.24    17524.81    206.42 o
   4   6  10     1632.02     1586.06     84.19 o
   6   6  10     3218.10     3167.45    109.01 o
   8   6  10     1063.57     1187.87     80.13 o
  10   6  10     1471.25     1513.26     92.33 o
  12   6  10     2527.47     2569.96    119.17 o
  14   6  10      638.93      646.51     86.84 o
  16   6  10      903.79      915.76    102.50 o
  18   6  10       38.54      -42.50    137.07 o
 -25   7  10      273.58      193.40     93.55 o
 -23   7  10      117.28       29.49    120.60 o
 -21   7  10     1400.13     1570.41    102.90 o
 -19   7  10       52.80       86.43     99.65 o
 -17   7  10      299.84      235.70     76.67 o
 -15   7  10     1518.19     1448.39     91.11 o
 -13   7  10      618.38      762.22     74.23 o
 -11   7  10     2455.91     2568.33    101.07 o
  -9   7  10      965.99      886.28     70.98 o
  -7   7  10     1890.26     1917.15     82.77 o
  -5   7  10     2250.84     2282.19     85.21 o
  -3   7  10       45.40       33.56     52.06 o
  -1   7  10     1776.94     1922.84     81.75 o
   1   7  10      682.66      812.25     71.59 o
   3   7  10     2127.37     2225.45     93.14 o
   5   7  10      286.88      300.78     60.60 o
   7   7  10        8.97       -5.49     85.41 o
   9   7  10      227.18      263.36     70.16 o
  11   7  10      408.85      354.67     74.23 o
  13   7  10      241.88      299.36     73.21 o
  15   7  10      228.24      258.07     80.13 o
  17   7  10     1270.20     1242.58    113.07 o
 -26   8  10        7.30      -26.23     87.24 o
 -24   8  10      567.33      744.53     93.35 o
 -22   8  10     1734.23     1826.04    118.56 o
 -20   8  10       45.35       40.88    101.28 o
 -18   8  10      643.95      614.98     84.40 o
 -16   8  10     3562.49     3692.95    131.78 o
 -14   8  10     3130.74     2907.75    113.89 o
 -12   8  10     1211.12     1245.22     79.11 o
 -10   8  10      693.45      665.01     70.37 o
  -8   8  10    11355.58    11648.90    181.40 o
  -6   8  10     1067.91     1134.18     73.62 o
  -4   8  10    13252.07    13213.62    190.15 o
  -2   8  10      103.90      117.75     54.50 o
   0   8  10     1286.40     1270.23     78.09 o
   2   8  10      889.62      732.94     72.40 o
   4   8  10    14035.81    13966.08    209.06 o
   6   8  10      653.75      743.31     78.30 o
   8   8  10     1040.39     1089.44     90.50 o
  10   8  10     2585.10     2702.76    118.56 o
  12   8  10      126.55       92.13    104.33 o
  14   8  10      294.99      427.89     88.87 o
  16   8  10      268.64      411.41     89.28 o
 -25   9  10       18.40       61.42    131.17 o
 -23   9  10      387.67      396.97     98.43 o
 -21   9  10     1199.64     1331.86    105.34 o
 -19   9  10      949.43      862.48     97.21 o
 -17   9  10     1305.09     1336.13     95.38 o
 -15   9  10       74.75      -84.19    113.89 o
 -13   9  10      311.84      430.73     71.18 o
 -11   9  10      228.86      328.64     60.60 o
  -9   9  10        6.33       90.70     53.69 o
  -7   9  10      624.80      585.29     68.13 o
  -5   9  10     1419.75     1259.66     82.97 o
  -3   9  10      120.00      227.77     58.16 o
  -1   9  10      659.67      602.17     68.33 o
   1   9  10     2891.07     2868.71    109.01 o
   3   9  10      658.72      606.85     77.89 o
   5   9  10     1753.87     1767.47     98.02 o
   7   9  10      215.76      223.91     66.30 o
   9   9  10       95.61       76.67     70.16 o
  11   9  10      463.70      536.08     88.87 o
  13   9  10      789.69      906.61     97.62 o
  15   9  10      814.43      695.72    107.58 o
 -22  10  10       92.21      106.56     88.26 o
 -20  10  10      696.52      819.17    106.77 o
 -18  10  10       24.71       42.71     98.63 o
 -16  10  10      410.64      469.98     79.72 o
 -14  10  10       60.28       81.75    100.06 o
 -12  10  10      442.75      436.02     73.01 o
 -10  10  10      167.90      217.81     59.38 o
  -8  10  10        3.65       66.70     82.97 o
  -6  10  10     8378.16     8209.14    171.64 o
  -4  10  10       15.00      -38.23     78.91 o
  -2  10  10       17.69       66.09     82.16 o
   0  10  10       99.38      183.23     61.01 o
   2  10  10     4304.40     4222.32    133.00 o
   4  10  10     1309.58     1263.73     94.57 o
   6  10  10     1185.89     1254.58     95.99 o
   8  10  10     1815.76     1868.54    114.09 o
  10  10  10      463.41      637.15     87.85 o
  12  10  10      704.28      633.29    100.06 o
  14  10  10     1267.04     1305.01    116.73 o
 -21  11  10      116.50      364.43     83.58 o
 -19  11  10        2.36      -54.91    114.90 o
 -17  11  10      443.48      595.87     87.45 o
 -15  11  10     1446.97     1392.46    111.24 o
 -13  11  10     3445.41     3460.10    141.54 o
 -11  11  10       63.64      202.55     64.67 o
  -9  11  10      307.00      352.44     69.35 o
  -7  11  10     1983.20     2127.63    105.55 o
  -5  11  10      462.32      523.27     71.79 o
  -3  11  10       74.42      -29.90     95.99 o
  -1  11  10        1.23       12.20     89.48 o
   1  11  10      141.51      112.06     70.16 o
   3  11  10     1549.57     1449.81    100.06 o
   5  11  10      209.48      277.39     75.86 o
   7  11  10       22.70      149.88     70.57 o
   9  11  10      122.22       75.86    119.99 o
  11  11  10      117.43       32.34     91.11 o
  13  11  10      114.69        0.00    130.97 o
 -20  12  10       29.00       43.11    122.83 o
 -18  12  10      150.48      300.17     85.62 o
 -16  12  10        1.98       53.69    103.31 o
 -14  12  10     1671.10     1693.44    115.72 o
 -12  12  10      267.36      321.73     79.11 o
 -10  12  10      176.29      250.14     79.92 o
  -8  12  10     2080.38     2121.74    114.29 o
  -6  12  10       61.87      -65.08    102.50 o
  -4  12  10      718.52      671.72     80.94 o
  -2  12  10      163.32       13.02    105.55 o
   0  12  10     1052.41      967.42     91.52 o
   2  12  10      285.76      271.29     81.14 o
   4  12  10      646.93      464.09     90.70 o
   6  12  10      634.81      639.39     95.38 o
   8  12  10      107.40      204.99     77.08 o
  10  12  10     1142.46     1111.40    109.01 o
 -17  13  10      156.11        8.54    127.92 o
 -15  13  10        0.55      225.33     82.16 o
 -13  13  10        0.50        7.73    116.73 o
 -11  13  10      128.60      249.53     79.52 o
  -9  13  10      665.85      536.69     94.36 o
  -7  13  10      897.53      940.78     97.62 o
  -5  13  10     1032.07     1107.13     95.79 o
  -3  13  10       17.98       78.09     67.11 o
  -1  13  10      164.27       -7.12    122.83 o
   1  13  10      753.32      601.97    100.67 o
   3  13  10      226.37      249.94     77.08 o
   5  13  10     1050.26      928.98    102.29 o
   7  13  10        4.45       74.23    107.78 o
   9  13  10        0.84      -34.78    129.95 o
 -14  14  10      950.42     1175.06    111.04 o
 -12  14  10      860.65      806.56    103.11 o
 -10  14  10      774.23      748.19    102.50 o
  -8  14  10      141.08      226.14     83.18 o
  -6  14  10      480.92      478.12     87.45 o
  -4  14  10      242.12      146.22     87.65 o
  -2  14  10     2892.69     3107.26    139.10 o
   0  14  10     1072.17     1062.80    107.38 o
   2  14  10       36.25     -121.61    121.61 o
   4  14  10        2.35       54.10     81.75 o
   6  14  10       70.51     -134.43    134.43 o
 -11  15  10      245.30      300.78     87.04 o
  -9  15  10       30.12      -76.67    136.26 o
  -7  15  10      564.12      689.42    101.48 o
  -5  15  10      544.63      530.59     94.36 o
  -3  15  10       35.42      -92.13    119.78 o
  -1  15  10      137.94       93.14    130.77 o
   1  15  10      103.48      103.31    138.29 o
 -29   1  11      546.06      655.16    101.79 o
 -27   1  11      126.74       94.11    125.58 o
 -25   1  11       43.79       85.76    104.10 o
 -23   1  11      963.95     1114.71    201.44 o
 -21   1  11      632.68      761.88     93.75 o
 -19   1  11      210.55      152.54     66.02 o
 -17   1  11     8143.02     7913.20    117.75 o
 -15   1  11     1932.19     1939.22     77.48 o
 -13   1  11      177.90      130.64    110.23 o
 -11   1  11     6885.50     6466.34    116.33 o
  -9   1  11    28774.69    28730.42    586.21 o
  -7   1  11    13233.96    13854.37    117.77 o
  -5   1  11    11820.12    12464.30    365.35 o
  -3   1  11     1551.76     1669.69     46.66 o
  -1   1  11     2742.73     2923.37    162.29 o
   1   1  11    42864.85    43582.45    643.66 o
   3   1  11    18086.11    18311.14    335.45 o
   5   1  11     3259.68     3169.49     75.21 o
   7   1  11        6.83       -0.93     66.84 o
   9   1  11     1465.45     1371.11     69.31 o
  11   1  11     1084.17      989.55     71.32 o
  13   1  11     1978.33     1956.61     85.99 o
  15   1  11      363.63      137.38     81.90 o
  17   1  11       15.82       31.60    112.26 o
  19   1  11       53.44      -22.63    120.64 o
 -28   2  11       16.27      187.10    121.61 o
 -26   2  11       57.89      112.87    142.36 o
 -24   2  11      153.36      238.14    111.04 o
 -22   2  11      248.73      282.48     95.79 o
 -20   2  11     2210.94     2069.88    114.29 o
 -18   2  11       43.14      -25.01    124.46 o
 -16   2  11     2347.10     2293.17    108.19 o
 -14   2  11      137.20       57.76     60.60 o
 -12   2  11      672.36      615.39     64.67 o
 -10   2  11     6980.92     6452.66    131.58 o
  -8   2  11     6057.21     5540.35    115.11 o
  -6   2  11      184.34      423.82     54.71 o
  -4   2  11     6704.13     6516.31    118.56 o
  -2   2  11        0.20      -64.67     64.67 o
   0   2  11     2177.59     2228.30     81.35 o
   2   2  11       26.31       22.57     69.76 o
   4   2  11      642.36      611.53     66.09 o
   6   2  11      645.72      728.06     65.89 o
   8   2  11     2314.75     2259.42    102.90 o
  10   2  11      784.41      683.32     89.08 o
  12   2  11     1689.52     1664.16    106.56 o
  14   2  11      236.50       94.77    139.92 o
  16   2  11      156.07      134.83    142.15 o
  18   2  11       35.77       33.15    156.59 o
 -29   3  11        6.46     -191.98    191.98 o
 -27   3  11     1167.71     1321.28    142.76 o
 -25   3  11     2269.65     2306.80    158.42 o
 -23   3  11      239.30      -13.22    146.63 o
 -21   3  11     2806.38     2655.58    131.38 o
 -19   3  11     4195.01     4286.38    139.10 o
 -17   3  11      833.56      899.09     90.30 o
 -15   3  11      649.41      623.12     79.52 o
 -13   3  11     8794.09     8376.11    152.93 o
 -11   3  11     4373.96     3945.54    113.68 o
  -9   3  11     4118.24     3969.74    105.95 o
  -7   3  11    21526.58    21360.32    225.53 o
  -5   3  11     2379.66     2468.27     80.53 o
  -3   3  11     1197.53     1370.09     70.98 o
  -1   3  11     8929.36     9477.75    142.97 o
   1   3  11      968.31     1149.84     69.15 o
   3   3  11       62.67      104.53     55.93 o
   5   3  11     1366.07     1269.01     89.69 o
   7   3  11       28.95       38.44     98.23 o
   9   3  11      301.23      379.28     85.82 o
  11   3  11     7513.27     7576.67    177.34 o
  13   3  11       30.46       80.94     95.99 o
  15   3  11      230.40      132.60    115.72 o
  17   3  11     1254.03     1115.07    140.32 o
  19   3  11      811.31      875.29    140.53 o
 -28   4  11       55.57       51.05    144.39 o
 -26   4  11      668.04      676.40    104.12 o
 -24   4  11        0.20        6.91    120.39 o
 -22   4  11      127.60      127.31     83.79 o
 -20   4  11       18.90     -112.06    112.06 o
 -18   4  11     2188.45     2264.91    105.14 o
 -16   4  11      279.78      325.59     63.04 o
 -14   4  11     8833.33     8485.52    159.03 o
 -12   4  11      376.37      252.38     57.55 o
 -10   4  11    13424.57    12803.42    174.29 o
  -8   4  11      255.76      379.48     47.59 o
  -6   4  11        2.44       25.01     61.21 o
  -4   4  11      156.37       31.93     69.96 o
  -2   4  11     3245.30     3141.01     91.92 o
   0   4  11      892.80      838.08     64.47 o
   2   4  11    11894.81    11977.95    172.25 o
   4   4  11       36.35       30.71     77.48 o
   6   4  11     3486.53     3629.10    113.89 o
   8   4  11      386.30      326.41     76.47 o
  10   4  11        4.63       51.66    109.41 o
  12   4  11       52.51       28.47     88.87 o
  14   4  11     1376.96     1409.54    122.22 o
  16   4  11       29.27      107.58    160.25 o
  18   4  11     1471.82     1573.66    144.39 o
 -27   5  11      224.38       58.16    158.02 o
 -25   5  11     1452.49     1624.30    126.29 o
 -23   5  11     3425.58     3393.80    151.71 o
 -21   5  11     1380.90     1339.38    102.90 o
 -19   5  11      906.24      786.42     90.30 o
 -17   5  11     3541.68     3413.73    122.02 o
 -15   5  11    10219.12     9862.73    177.54 o
 -13   5  11     2172.50     2074.55     95.79 o
 -11   5  11     1879.48     1703.20     83.79 o
  -9   5  11     2075.09     2208.17     84.19 o
  -7   5  11     4703.11     4701.25    110.02 o
  -5   5  11     2021.82     1845.16     77.89 o
  -3   5  11     1343.02     1348.53     70.77 o
  -1   5  11      381.98      397.79     53.49 o
   1   5  11      742.01     1050.80     74.84 o
   3   5  11     3865.47     3851.17    107.99 o
   5   5  11      346.12      340.03     57.96 o
   7   5  11      127.41       85.82     60.40 o
   9   5  11     9100.41     9092.98    180.18 o
  11   5  11        3.15       62.43     88.67 o
  13   5  11      310.49      298.14     87.04 o
  15   5  11      187.84       30.10    128.73 o
  17   5  11     1389.72     1476.65    121.41 o
 -26   6  11       22.72     -139.10    154.15 o
 -24   6  11      897.88      960.91    116.12 o
 -22   6  11       56.78      252.79     92.53 o
 -20   6  11     1977.64     1990.36    118.77 o
 -18   6  11        0.12      -91.72    122.63 o
 -16   6  11      770.97      475.47     99.45 o
 -14   6  11     2352.21     2435.33    109.21 o
 -12   6  11      110.05      247.70     75.45 o
 -10   6  11       29.01       87.04     98.43 o
  -8   6  11     3814.21     4169.04    117.55 o
  -6   6  11      146.00      160.05     68.74 o
  -4   6  11      899.99     1170.58     83.58 o
  -2   6  11     4459.18     4156.23    119.38 o
   0   6  11     2148.47     2047.51    100.06 o
   2   6  11     2658.92     2537.83    107.38 o
   4   6  11      508.57      502.73     86.23 o
   6   6  11       34.15      -78.91    125.88 o
   8   6  11     1049.10     1181.16     97.01 o
  10   6  11        6.24      164.73     80.53 o
  12   6  11     1144.43     1210.04    110.63 o
  14   6  11      310.11      371.96    100.06 o
  16   6  11      172.15      122.22    106.97 o
 -25   7  11     1242.40     1331.65    130.36 o
 -23   7  11      502.09      495.20    108.80 o
 -21   7  11       33.28     -133.21    133.21 o
 -19   7  11     1066.37     1144.76    106.56 o
 -17   7  11     3733.23     3286.42    138.49 o
 -15   7  11     1734.31     1441.88    110.43 o
 -13   7  11     2640.43     2576.87    105.34 o
 -11   7  11      384.36      516.96     66.09 o
  -9   7  11     1348.56     1498.82     84.19 o
  -7   7  11     3601.18     3773.28    115.92 o
  -5   7  11     2245.94     2179.09    101.68 o
  -3   7  11     7105.03     6599.28    144.39 o
  -1   7  11      939.17      962.34     88.67 o
   1   7  11     8024.02     7894.94    162.49 o
   3   7  11       25.37      -60.40    111.85 o
   5   7  11     2559.19     2493.49    128.94 o
   7   7  11     8502.49     8577.03    191.57 o
   9   7  11      407.56      588.75    107.38 o
  11   7  11      488.36      421.99    123.24 o
  13   7  11       16.78      -37.01    147.64 o
  15   7  11      411.28      359.76    109.62 o
 -24   8  11       19.26      -97.41    199.91 o
 -22   8  11       39.82      -74.84    149.27 o
 -20   8  11        5.22     -163.30    163.30 o
 -18   8  11       11.99      -51.25    132.60 o
 -16   8  11      680.92      545.03    105.55 o
 -14   8  11       58.95       89.28    112.46 o
 -12   8  11      992.19      990.40     89.48 o
 -10   8  11      192.43       55.52    115.31 o
  -8   8  11      263.23      239.97     74.23 o
  -6   8  11      217.21      224.11     74.23 o
  -4   8  11      813.86      874.28     80.13 o
  -2   8  11      390.32      391.28     77.28 o
   0   8  11       25.98       40.27     77.28 o
   2   8  11      660.45      453.10     92.94 o
   4   8  11        1.05       -5.49    115.51 o
   6   8  11      140.14      510.25     83.79 o
   8   8  11       27.17      277.19     81.75 o
  10   8  11      337.30      223.50    100.26 o
  12   8  11       13.38      -59.59    132.39 o
  14   8  11       63.48      145.41    159.64 o
  16   8  11      131.31      206.21    116.73 o
 -23   9  11     1187.29     1324.74    150.90 o
 -21   9  11      459.89      552.96    129.75 o
 -19   9  11      790.52      855.16    136.46 o
 -17   9  11       40.93      348.17    113.07 o
 -15   9  11     6225.40     6403.03    185.67 o
 -13   9  11      106.40      119.58    117.34 o
 -11   9  11      472.96      370.54    105.55 o
  -9   9  11       83.40       75.45    139.10 o
  -7   9  11      552.49      466.12     95.99 o
  -5   9  11     2193.44     2148.78    118.77 o
  -3   9  11       31.04       81.55     90.91 o
  -1   9  11     1923.31     1781.70    116.73 o
   1   9  11      231.40      369.72     98.02 o
   3   9  11      352.47      415.89    100.26 o
   5   9  11      481.76      805.13    109.62 o
   7   9  11     1398.61     1322.09    127.31 o
   9   9  11     3481.38     3632.15    155.17 o
  11   9  11       61.02      354.67    110.84 o
  13   9  11      781.13      814.28    129.75 o
 -22  10  11      108.68     -124.46    201.74 o
 -20  10  11      365.36      382.94    134.22 o
 -18  10  11       30.90      123.04    158.42 o
 -16  10  11      322.35      367.49    102.70 o
 -14  10  11      546.01      718.09     99.85 o
 -12  10  11       57.34       18.51    125.48 o
 -10  10  11      128.83       68.13     90.91 o
  -8  10  11     2922.02     3109.29    125.48 o
  -6  10  11      614.00      484.42     97.62 o
  -4  10  11     2044.07     1953.75    114.09 o
  -2  10  11      878.39      885.46     94.57 o
   0  10  11       26.57     -106.36    119.38 o
   2  10  11      122.14      373.99     82.36 o
   4  10  11        9.68       38.44    116.73 o
   6  10  11       89.91      115.31     90.91 o
   8  10  11     2786.93     3126.17    146.63 o
  10  10  11       47.45       23.18    177.54 o
  12  10  11      220.89      235.70    130.36 o
 -21  11  11      352.05        8.54    226.96 o
 -19  11  11      131.95      155.17    136.66 o
 -17  11  11     4303.60     4426.71    190.15 o
 -15  11  11      281.07      106.56    181.20 o
 -13  11  11      657.70      735.17    123.24 o
 -11  11  11     1247.39     1320.67    129.75 o
  -9  11  11      496.02      339.01    106.16 o
  -7  11  11     1176.67     1058.53    111.04 o
  -5  11  11       23.56     -134.43    134.43 o
  -3  11  11      920.18      871.23    106.97 o
  -1  11  11       63.78      212.11     94.97 o
   1  11  11      972.55      869.19    106.16 o
   3  11  11      328.76      202.76    112.67 o
   5  11  11        6.33      -77.89    151.51 o
   7  11  11      108.40      164.52    113.28 o
   9  11  11     1056.72     1169.97    131.58 o
  11  11  11     2762.80     2786.14    166.35 o
 -20  12  11      112.15       60.40    214.35 o
 -18  12  11      558.49      451.48    154.76 o
 -16  12  11      123.75     -175.71    175.71 o
 -14  12  11     1087.81     1237.29    130.97 o
 -12  12  11      365.95      473.64    116.94 o
 -10  12  11     2495.55     2508.54    149.68 o
  -8  12  11      256.21      490.52    108.40 o
  -6  12  11        0.77       53.89    142.36 o
  -4  12  11      188.43      228.99    106.36 o
  -2  12  11     1217.77     1252.54    122.02 o
   0  12  11        0.60      -13.83    138.90 o
   2  12  11     1324.81     1228.34    121.00 o
   4  12  11       96.44       26.03    102.90 o
   6  12  11     3151.54     3209.35    165.54 o
   8  12  11       28.12     -180.79    182.62 o
  10  12  11       33.52      265.39    137.48 o
 -17  13  11      179.83      207.64    141.34 o
 -15  13  11     1132.37     1068.49    149.68 o
 -13  13  11      253.65       46.77    194.42 o
 -11  13  11       47.64        0.00    129.95 o
  -9  13  11     1285.15     1151.47    141.75 o
  -7  13  11     2661.52     2555.93    155.37 o
  -5  13  11      518.56      486.86    118.36 o
  -3  13  11      971.57     1000.16    122.43 o
  -1  13  11     5534.38     5219.23    184.86 o
   1  13  11      727.86      756.12    120.39 o
   3  13  11      799.96      865.94    131.17 o
   5  13  11       90.41      137.27    175.71 o
   7  13  11       31.61      -59.18    177.95 o
 -14  14  11      210.19       51.25    190.35 o
 -12  14  11       72.84      330.27    105.14 o
 -10  14  11      495.56      510.86    114.50 o
  -8  14  11      317.89      403.28    112.87 o
  -6  14  11      367.56      344.71    110.43 o
  -4  14  11      891.69      983.08    126.09 o
  -2  14  11      394.69      213.33    126.49 o
   0  14  11        2.43       32.13    173.47 o
   2  14  11        4.52      103.11    116.12 o
   4  14  11      536.63      263.97    138.90 o
  -9  15  11     1932.37     1670.87    161.88 o
  -7  15  11      550.66      302.00    137.07 o
  -5  15  11      121.47      305.05    115.51 o
  -3  15  11        9.64       76.47    158.02 o
  -1  15  11      390.94      533.64    147.44 o
 -28   0  12      593.51      810.62    165.95 o
 -26   0  12      781.79      835.64    158.42 o
 -24   0  12     1873.52     2182.95    156.59 o
 -22   0  12       67.62      -85.21    177.54 o
 -20   0  12     1445.36     1422.56    125.88 o
 -18   0  12        7.75      -34.98    146.42 o
 -16   0  12    10739.17    10301.39    186.69 o
 -14   0  12     3367.18     3372.65    122.02 o
 -12   0  12     1009.37      888.51     88.67 o
 -10   0  12    14889.21    14637.19    188.73 o
  -8   0  12     6167.53     6227.93    132.60 o
  -6   0  12    13544.23    13784.06    174.08 o
  -4   0  12     6357.65     6498.21    126.70 o
  -2   0  12    35061.85    36750.79    334.74 o
   0   0  12     7278.23     7190.07    137.48 o
   2   0  12    22831.79    22608.39    230.21 o
   4   0  12     7402.11     7949.44    157.41 o
   6   0  12     6739.63     6775.20    159.85 o
   8   0  12     7343.70     7414.58    174.69 o
  10   0  12      575.58      673.55    119.78 o
  12   0  12       43.38     -176.12    176.12 o
  14   0  12       17.76       87.45    133.61 o
  16   0  12     5129.94     4983.12    207.84 o
  18   0  12       62.38     -241.40    241.40 o
 -29   1  12        9.71     -120.40    171.19 o
 -27   1  12      545.25      500.57    244.45 o
 -25   1  12     2720.56     2728.47    127.15 o
 -23   1  12     2450.14     2501.78    112.86 o
 -21   1  12      273.45      300.91     86.64 o
 -19   1  12      599.74      660.70    184.66 o
 -17   1  12     1051.29     1049.83     78.22 o
 -15   1  12      793.33      764.29     75.55 o
 -13   1  12     1053.60     1174.31     78.70 o
 -11   1  12        7.47       33.97     74.32 o
  -9   1  12    13411.57    13859.20    129.85 o
  -7   1  12     9816.22     9909.76    109.36 o
  -5   1  12     3751.08     3792.08     77.98 o
  -3   1  12      280.50      421.74     88.97 o
  -1   1  12      404.77      385.34     56.64 o
   1   1  12      399.46      545.54    221.98 o
   3   1  12      149.49      313.64    163.41 o
   5   1  12       75.98       52.70     73.62 o
   7   1  12     8301.91     8087.08    121.50 o
   9   1  12     2629.81     2720.01     94.88 o
  11   1  12       24.80       33.60     95.18 o
  13   1  12       84.20      -75.35    122.75 o
  15   1  12      318.08      289.31    184.35 o
  17   1  12       34.38      118.80    129.02 o
 -28   2  12     1351.75     1307.86    162.49 o
 -26   2  12      587.63      827.10    136.87 o
 -24   2  12      703.85      763.85    122.22 o
 -22   2  12       19.83       55.72    141.75 o
 -20   2  12       64.02      -84.19    144.39 o
 -18   2  12    11219.41    10503.94    205.81 o
 -16   2  12      660.20      612.14     98.43 o
 -14   2  12     3731.49     3650.86    128.53 o
 -12   2  12      783.84      724.40     89.89 o
 -10   2  12      443.95      530.59     81.14 o
  -8   2  12     5327.70     5536.69    132.60 o
  -6   2  12     2698.76     2970.39    107.38 o
  -4   2  12    11187.85    11515.70    166.76 o
  -2   2  12      801.21     1084.56     80.74 o
   0   2  12    15806.24    16153.09    196.25 o
   2   2  12     1308.15     1222.65     89.08 o
   4   2  12     3491.64     3408.85    123.85 o
   6   2  12     9329.01     9450.50    180.39 o
   8   2  12     1199.53     1336.53    112.87 o
  10   2  12       13.33       55.32    103.31 o
  12   2  12      169.94      321.32    112.87 o
  14   2  12     3978.88     4079.15    165.74 o
  16   2  12      105.14     -186.28    186.28 o
  18   2  12     1094.71     1125.64    148.26 o
 -27   3  12      619.95      748.39    135.85 o
 -25   3  12      523.03      702.23    121.00 o
 -23   3  12       28.00       33.15    151.71 o
 -21   3  12     1113.24      982.06    115.11 o
 -19   3  12       24.93      -32.74    115.31 o
 -17   3  12     1995.69     1892.34    113.28 o
 -15   3  12     1006.94     1120.96     89.89 o
 -13   3  12      302.29      193.20     76.06 o
 -11   3  12    13349.69    12316.15    188.73 o
  -9   3  12     3571.34     3817.82    111.65 o
  -7   3  12       83.20       90.09     66.09 o
  -5   3  12     5751.75     5681.28    125.07 o
  -3   3  12      365.64      370.94     71.79 o
  -1   3  12      364.59      281.26     74.23 o
   1   3  12     1001.92      912.51     88.87 o
   3   3  12      267.49      220.65     81.35 o
   5   3  12     3166.51     3117.63    116.53 o
   7   3  12      154.64      217.20     89.89 o
   9   3  12      462.30      760.19    100.87 o
  11   3  12      918.74      720.33    125.27 o
  13   3  12        2.86       65.28    119.58 o
  15   3  12      241.22      121.00    182.01 o
  17   3  12      204.97      253.40    136.87 o
 -28   4  12       35.09       34.17    238.35 o
 -26   4  12     1135.99     1106.52    170.63 o
 -24   4  12     1371.82     1770.72    148.66 o
 -22   4  12      761.51      850.08    141.34 o
 -20   4  12     2894.31     2903.68    151.31 o
 -18   4  12      128.89      124.05    147.64 o
 -16   4  12     5703.30     5538.52    158.83 o
 -14   4  12        4.51     -115.31    115.31 o
 -12   4  12     7642.62     7151.43    153.95 o
 -10   4  12     3444.16     3286.63    113.28 o
  -8   4  12      530.25      705.69     73.01 o
  -6   4  12      550.23      505.37     77.69 o
  -4   4  12     4754.36     4816.77    114.90 o
  -2   4  12    17421.88    17819.69    205.40 o
   0   4  12      621.54      575.12     73.21 o
   2   4  12     1341.34     1287.32     87.45 o
   4   4  12      810.38      724.80     78.30 o
   6   4  12      715.50      598.92     91.52 o
   8   4  12      871.69      781.75     98.84 o
  10   4  12      133.36       79.52    133.21 o
  12   4  12     1281.98     1271.05    110.23 o
  14   4  12       89.23       51.45    158.42 o
  16   4  12     3051.41     2897.99    166.15 o
 -27   5  12       22.80      175.71    224.92 o
 -25   5  12      127.41       22.98    211.30 o
 -23   5  12      886.85      942.61    155.17 o
 -21   5  12      113.93     -191.57    193.40 o
 -19   5  12     2316.51     2167.49    145.61 o
 -17   5  12     1277.50     1434.56    120.39 o
 -15   5  12     1322.19     1405.27    112.87 o
 -13   5  12     2373.03     2063.17    124.66 o
 -11   5  12      554.52      582.24     85.41 o
  -9   5  12       27.01      -33.76     99.24 o
  -7   5  12     3112.83     3353.74    111.65 o
  -5   5  12       15.94       -4.07     94.16 o
  -3   5  12      931.69      850.08     79.31 o
  -1   5  12      187.69      264.38     84.19 o
   1   5  12       72.10      261.94     85.62 o
   3   5  12     3941.11     3952.66    137.48 o
   5   5  12       12.66       63.45     94.16 o
   7   5  12     1084.21     1007.08    122.63 o
   9   5  12     1999.89     2046.08    144.39 o
  11   5  12        3.75     -176.52    176.52 o
  13   5  12      289.40      390.26    134.22 o
  15   5  12      599.23      505.78    156.80 o
  17   5  12      118.42      128.73    209.67 o
 -26   6  12      101.30      208.05    142.97 o
 -24   6  12      187.04      127.10    194.62 o
 -22   6  12     2809.06     2939.07    165.95 o
 -20   6  12       40.03      113.48    183.23 o
 -18   6  12      874.63     1016.84    118.97 o
 -16   6  12       42.75       -8.13     86.84 o
 -14   6  12     2280.37     2204.91    112.87 o
 -12   6  12      201.77      199.10     87.04 o
 -10   6  12    12434.92    12340.96    194.42 o
  -8   6  12     3909.35     3692.55    120.39 o
  -6   6  12     4797.00     4510.49    124.46 o
  -4   6  12     6214.73     6292.40    145.20 o
  -2   6  12     3271.03     3317.13    116.94 o
   0   6  12    17381.96    16440.25    218.21 o
   2   6  12      190.10      111.45    112.46 o
   4   6  12      183.85      348.37     81.35 o
   6   6  12      143.47      252.38     82.16 o
   8   6  12     5082.09     4797.85    159.64 o
  10   6  12     6025.61     6228.14    180.39 o
  12   6  12      317.70      553.57    127.71 o
  14   6  12      593.49      658.10    134.83 o
  16   6  12      263.42      202.76    205.81 o
 -25   7  12       28.08      -97.21    192.39 o
 -23   7  12      138.99      119.38    123.24 o
 -21   7  12     1304.59     1387.98    127.71 o
 -19   7  12      658.30      590.58    111.65 o
 -17   7  12       79.42        0.00    163.30 o
 -15   7  12      812.98      757.54    111.45 o
 -13   7  12     1713.39     1559.83    115.51 o
 -11   7  12        5.91       14.85    115.92 o
  -9   7  12       12.34     -119.17    119.17 o
  -7   7  12       10.03       46.77    122.02 o
  -5   7  12     6947.05     6774.99    149.88 o
  -3   7  12      995.79     1167.94     88.26 o
  -1   7  12        2.46       28.88     80.33 o
   1   7  12     2388.91     2189.25    110.84 o
   3   7  12        0.52       10.58    117.34 o
   5   7  12     2057.64     2103.23    121.82 o
   7   7  12       69.50       66.70    126.90 o
   9   7  12       80.60       39.25    126.29 o
  11   7  12     1045.39     1021.72    107.78 o
  13   7  12     1095.00     1178.92    112.87 o
  15   7  12       77.05       58.57    156.59 o
 -24   8  12      735.53      973.11    147.64 o
 -22   8  12      183.48      131.17    128.53 o
 -20   8  12     3124.71     2824.17    158.63 o
 -18   8  12       16.45      -97.01    150.70 o
 -16   8  12      270.66      114.90    149.07 o
 -14   8  12       11.35     -145.20    145.20 o
 -12   8  12     8266.45     7938.46    181.00 o
 -10   8  12      655.46      596.68    103.31 o
  -8   8  12      656.17      619.25     98.23 o
  -6   8  12     1311.48     1183.80    108.60 o
  -4   8  12      188.79      249.13     99.04 o
  -2   8  12     6239.46     6170.99    156.59 o
   0   8  12     5909.82     5501.50    152.12 o
   2   8  12      936.97      761.82    102.70 o
   4   8  12     2813.89     2814.61    131.17 o
   6   8  12     2382.88     2624.05    129.75 o
   8   8  12     6046.77     6318.43    194.22 o
  10   8  12        8.78       71.59    107.17 o
  12   8  12     1527.44     1376.39    130.56 o
  14   8  12      119.18       83.79    148.87 o
 -23   9  12       18.96      249.33    119.78 o
 -21   9  12     1657.53     1409.75    140.12 o
 -19   9  12       41.63      -70.77    160.46 o
 -17   9  12       42.50      129.55    102.70 o
 -15   9  12      705.36      641.63    102.09 o
 -13   9  12      440.23      604.00    101.89 o
 -11   9  12     1555.40     1421.74    115.11 o
  -9   9  12      252.37      246.69     91.11 o
  -7   9  12      424.30      454.73     88.87 o
  -5   9  12     2482.25     2426.99    121.00 o
  -3   9  12     3378.88     3334.21    134.02 o
  -1   9  12      118.83       22.37    119.38 o
   1   9  12      507.60      417.31     98.02 o
   3   9  12      970.61     1012.77    111.24 o
   5   9  12       72.73      166.56    105.75 o
   7   9  12       15.13      -20.34    155.17 o
   9   9  12      211.84      305.87    123.04 o
  11   9  12     2232.88     2119.50    162.69 o
  13   9  12      363.88      349.59    140.53 o
 -22  10  12     2528.46     2545.55    173.27 o
 -20  10  12      458.16      617.42    126.70 o
 -18  10  12     1349.89     1374.16    129.55 o
 -16  10  12       14.89      -41.28    152.53 o
 -14  10  12     1405.53     1379.44    117.14 o
 -12  10  12      174.62      -18.71    144.39 o
 -10  10  12     5005.19     5011.59    159.64 o
  -8  10  12     1047.06     1011.55    123.04 o
  -6  10  12     1876.76     1979.99    131.78 o
  -4  10  12        4.22      -94.16    157.00 o
  -2  10  12     1136.30     1012.97    129.75 o
   0  10  12     1774.04     1484.79    137.88 o
   2  10  12      426.41      439.27    115.92 o
   4  10  12      123.98       93.35    161.88 o
   6  10  12       68.64      116.12    119.58 o
   8  10  12       70.87     -119.58    199.91 o
  10  10  12     2691.30     2857.93    176.93 o
  12  10  12        2.15      -17.08    190.15 o
 -21  11  12        2.44       67.92    188.73 o
 -19  11  12      857.87      875.09    142.36 o
 -17  11  12      165.41        7.52    122.43 o
 -15  11  12       58.64      179.57    109.01 o
 -13  11  12     2265.37     2310.66    145.00 o
 -11  11  12      482.15      524.69    109.62 o
  -9  11  12        4.42     -142.56    142.56 o
  -7  11  12      405.30      392.70    100.67 o
  -5  11  12      195.59      311.76     88.67 o
  -3  11  12       37.89      128.33    131.78 o
  -1  11  12      229.92       85.01    146.02 o
   1  11  12      888.26      914.95    114.50 o
   3  11  12     1653.03     1639.14    135.04 o
   5  11  12        1.54       47.59    110.23 o
   7  11  12      120.74      316.44    123.24 o
   9  11  12      452.39     -179.98    183.03 o
 -18  12  12      398.99      401.65    127.51 o
 -16  12  12      654.86      847.03    113.68 o
 -14  12  12        2.74      207.44    111.24 o
 -12  12  12     2101.33     2135.77    145.41 o
 -10  12  12      395.55      605.22    120.39 o
  -8  12  12      218.92      139.10    163.71 o
  -6  12  12      588.65      499.88    115.31 o
  -4  12  12       82.17       82.97    160.66 o
  -2  12  12      520.50      622.51    113.28 o
   0  12  12      148.99      135.85    120.39 o
   2  12  12      633.75      866.55    126.09 o
   4  12  12       84.03     -190.15    190.15 o
   6  12  12      662.99      782.97    150.90 o
   8  12  12      328.61      295.90    145.61 o
 -17  13  12       10.65        8.54    185.67 o
 -15  13  12       35.34       70.16    115.72 o
 -13  13  12       59.48      215.16    119.99 o
 -11  13  12     1971.23     1582.00    160.86 o
  -9  13  12       22.40        3.86    117.75 o
  -7  13  12        2.43     -166.96    166.96 o
  -5  13  12      208.41      313.39    117.75 o
  -3  13  12      272.54      142.76    163.71 o
  -1  13  12      400.16      538.11    117.34 o
   1  13  12      444.24      469.17    116.53 o
   3  13  12      313.73       24.20    192.39 o
   5  13  12      662.76      743.31    138.29 o
 -12  14  12       76.69     -193.61    193.61 o
 -10  14  12      492.67      375.62    139.71 o
  -8  14  12      307.86      231.64    136.05 o
  -6  14  12     1237.52     1146.59    149.07 o
  -4  14  12     1191.76      897.67    159.44 o
  -2  14  12      195.51        8.13    135.04 o
   0  14  12      130.14     -116.53    173.68 o
   2  14  12      380.36      111.04    177.74 o
 -29   1  13       18.28     -101.19    181.16 o
 -27   1  13      867.86     1066.89    227.26 o
 -25   1  13     2916.88     2744.72    229.60 o
 -23   1  13      373.11      419.33    103.96 o
 -21   1  13      682.01      716.29     97.01 o
 -19   1  13     1462.92     1463.69     91.60 o
 -17   1  13        7.37       46.33    105.00 o
 -15   1  13     7031.35     6751.74    152.93 o
 -13   1  13     8394.75     8143.94    118.33 o
 -11   1  13     1485.81     1390.88     71.87 o
  -9   1  13      314.21      209.42     59.88 o
  -7   1  13      168.18      230.05     55.91 o
  -5   1  13        8.80      -50.58     79.45 o
  -3   1  13    17100.42    17357.24    201.13 o
  -1   1  13    18734.69    18350.53    152.57 o
   1   1  13      364.56      525.66     64.66 o
   3   1  13      433.53      413.24     70.25 o
   5   1  13     5282.69     5039.13    109.71 o
   7   1  13     5203.96     5160.50    175.51 o
   9   1  13     2348.76     2311.98    102.13 o
  11   1  13     2018.72     2013.19    146.93 o
  13   1  13      126.57      346.67    147.03 o
  15   1  13      937.30     1150.48    118.53 o
  17   1  13      691.73      824.36    118.78 o
 -28   2  13       45.15     -185.06    224.31 o
 -26   2  13      110.99      130.36    200.52 o
 -24   2  13      996.82      887.09    144.80 o
 -22   2  13       80.39       25.42    158.63 o
 -20   2  13     1177.84     1196.01    102.50 o
 -18   2  13       32.92       69.15    108.19 o
 -16   2  13       46.79      161.27     71.79 o
 -14   2  13     1643.98     1681.44     96.60 o
 -12   2  13      753.22      732.53     76.87 o
 -10   2  13     1213.05     1158.59     86.63 o
  -8   2  13     1216.02     1408.12     79.72 o
  -6   2  13        2.14       -3.86    101.68 o
  -4   2  13      165.93      177.13     74.43 o
  -2   2  13       91.43       56.13     97.41 o
   0   2  13        0.22      -20.95    106.16 o
   2   2  13       14.79     -107.99    107.99 o
   4   2  13      215.20      147.24     98.23 o
   6   2  13       17.99        0.00    142.97 o
   8   2  13      230.90      131.58    115.11 o
  10   2  13     1439.46     1423.78    129.75 o
  12   2  13      152.58      116.94    191.37 o
  14   2  13        2.83      283.49    147.03 o
  16   2  13       26.80      464.49    155.58 o
 -27   3  13       33.34      220.04    152.73 o
 -25   3  13     2655.67     2524.40    182.83 o
 -23   3  13     7119.51     6915.32    222.08 o
 -21   3  13      333.93      158.02    145.61 o
 -19   3  13     1915.03     1803.87    141.75 o
 -17   3  13     8581.79     8238.63    194.22 o
 -15   3  13      889.50     1061.99    112.46 o
 -13   3  13      389.65      473.44    104.33 o
 -11   3  13    11828.35    11258.84    187.51 o
  -9   3  13      339.54      188.32     79.92 o
  -7   3  13      198.01      124.26     78.91 o
  -5   3  13    20011.72    20218.21    222.69 o
  -3   3  13       30.30       81.55    118.77 o
  -1   3  13     1780.38     1790.04    102.90 o
   1   3  13     3090.70     3257.34    124.05 o
   3   3  13      360.87      336.57     98.02 o
   5   3  13        3.31      -15.46    140.73 o
   7   3  13     3048.14     3142.84    146.63 o
   9   3  13     1138.63     1118.12    135.24 o
  11   3  13      725.55      655.45    151.10 o
  13   3  13     1020.84     1066.46    162.69 o
  15   3  13      597.10      590.58    159.44 o
  17   3  13       59.21      228.79    167.58 o
 -28   4  13       12.05      199.71    257.87 o
 -26   4  13     1035.03     1096.36    185.06 o
 -24   4  13       75.81      -29.08    223.09 o
 -22   4  13      235.73     -222.08    222.08 o
 -20   4  13      527.12      478.32    140.12 o
 -18   4  13     2634.84     2418.65    158.63 o
 -16   4  13      309.36      386.40    119.17 o
 -14   4  13     4806.84     4361.02    161.27 o
 -12   4  13       89.49      154.97    104.94 o
 -10   4  13     1112.15     1209.63    105.95 o
  -8   4  13     2004.80     2165.05    117.14 o
  -6   4  13       54.39       66.91    123.85 o
  -4   4  13      142.05      206.42     94.36 o
  -2   4  13     5536.34     5392.70    146.22 o
   0   4  13      471.95      542.38    102.29 o
   2   4  13     2156.26     2211.42    130.16 o
   4   4  13       10.52      -56.33    146.63 o
   6   4  13      629.99      561.91    120.39 o
   8   4  13     1140.82     1241.56    129.14 o
  10   4  13      358.82      196.66    197.88 o
  12   4  13        1.14       96.80    147.64 o
  14   4  13     1737.20     1747.34    178.56 o
  16   4  13      119.54      175.71    163.51 o
 -27   5  13      518.11      229.81    261.73 o
 -25   5  13        1.84     -213.94    213.94 o
 -23   5  13      127.79      -64.47    220.65 o
 -21   5  13     5704.10     5504.56    210.89 o
 -19   5  13      314.56      109.01    132.80 o
 -17   5  13      455.76      560.48    118.16 o
 -15   5  13     1043.49     1078.66    113.48 o
 -13   5  13     2575.70     2333.03    132.60 o
 -11   5  13        3.86      -14.03    130.77 o
  -9   5  13     4500.95     4460.46    139.31 o
  -7   5  13    10589.71    10669.69    183.44 o
  -5   5  13      276.69      284.92     80.94 o
  -3   5  13      703.94      678.23     90.70 o
  -1   5  13     1121.66     1286.10     98.02 o
   1   5  13      329.99      326.20     95.38 o
   3   5  13      469.59      426.46    106.16 o
   5   5  13     5592.47     5530.38    157.20 o
   7   5  13      842.21      861.26    127.51 o
   9   5  13      598.58      532.01    114.50 o
  11   5  13     1909.45     2280.77    161.88 o
  13   5  13      309.78      307.90    165.74 o
  15   5  13      151.66      386.40    179.98 o
 -26   6  13        7.51      117.55    246.28 o
 -24   6  13      560.79      722.36    155.17 o
 -22   6  13      349.32      853.53    135.24 o
 -20   6  13     1757.25     1834.78    165.34 o
 -18   6  13      555.40      486.66    137.68 o
 -16   6  13      260.89       90.70    160.05 o
 -14   6  13      566.24      578.17    118.16 o
 -12   6  13       88.10     -136.46    157.41 o
 -10   6  13        0.42      213.74    100.26 o
  -8   6  13     1708.06     1991.78    124.05 o
  -6   6  13       28.00      -37.62    149.27 o
  -4   6  13     6554.05     6636.30    166.76 o
  -2   6  13     2013.83     2100.99    129.95 o
   0   6  13       10.56     -125.48    156.39 o
   2   6  13     1410.13     1354.84    125.68 o
   4   6  13      972.62     1131.33    132.39 o
   6   6  13      484.92      640.81    124.26 o
   8   6  13     1989.88     1806.52    160.05 o
  10   6  13      326.40      302.00    154.15 o
  12   6  13     1032.83     1265.96    170.42 o
  14   6  13      466.80      427.07    182.22 o
 -25   7  13       53.57      108.60    235.09 o
 -23   7  13      155.34      231.23    240.38 o
 -21   7  13       44.68       14.24    216.38 o
 -19   7  13     2226.35     2287.89    172.66 o
 -17   7  13      175.47      188.52    137.48 o
 -15   7  13     2201.87     2072.32    150.90 o
 -13   7  13      603.71      591.39    123.65 o
 -11   7  13     1731.24     1815.26    132.19 o
  -9   7  13     2506.55     2502.24    136.26 o
  -7   7  13     4664.76     4455.99    153.14 o
  -5   7  13     1793.20     1931.59    126.70 o
  -3   7  13      530.05      435.61    118.16 o
  -1   7  13      116.62      -52.47    167.98 o
   1   7  13     4705.30     4769.99    171.24 o
   3   7  13    10040.79     9875.74    212.72 o
   5   7  13     1245.15     1211.05    147.64 o
   7   7  13      257.79      419.14    146.63 o
   9   7  13     1752.68     1561.66    165.54 o
  11   7  13       47.40      224.72    156.39 o
  13   7  13     2741.91     2738.14    204.79 o
 -24   8  13       17.90      -66.91    263.77 o
 -22   8  13       92.21        7.73    247.30 o
 -20   8  13      358.47      346.54    168.39 o
 -18   8  13       70.63       80.94    207.03 o
 -16   8  13      225.36      139.51    207.03 o
 -14   8  13       18.63       66.09    189.95 o
 -12   8  13       61.08      137.68    180.59 o
 -10   8  13      138.57     -178.96    178.96 o
  -8   8  13        1.10      -10.78    162.08 o
  -6   8  13      249.22      339.22    118.16 o
  -4   8  13     1275.84     1235.05    131.38 o
  -2   8  13     2106.13     2019.03    144.19 o
   0   8  13      504.95      484.83    126.70 o
   2   8  13       56.26      -29.69    181.20 o
   4   8  13      329.42      260.72    139.71 o
   6   8  13       28.28      183.64    138.29 o
   8   8  13      307.03      164.32    225.33 o
  10   8  13       60.35       15.25    239.36 o
  12   8  13     1371.13     1537.66    185.67 o
 -23   9  13       17.41     -236.31    250.96 o
 -21   9  13      710.97      755.71    179.78 o
 -19   9  13      428.84      254.21    169.20 o
 -17   9  13     2840.76     2720.65    182.01 o
 -15   9  13        2.70      104.94    198.08 o
 -13   9  13     1989.89     1760.96    158.63 o
 -11   9  13      439.15      202.35    127.71 o
  -9   9  13     1937.46     1890.10    143.98 o
  -7   9  13     3026.96     2820.10    151.71 o
  -5   9  13      341.08     -104.53    173.47 o
  -3   9  13      397.81      434.39    119.17 o
  -1   9  13        5.84       81.14    121.82 o
   1   9  13     2518.63     2708.86    156.59 o
   3   9  13     1630.98     1638.94    149.88 o
   5   9  13      210.61     -190.76    190.76 o
   7   9  13        9.21      122.63    192.59 o
   9   9  13       66.82       30.71    216.38 o
  11   9  13      532.17      676.81    172.46 o
 -22  10  13        6.62      -42.30    246.69 o
 -20  10  13      466.36      497.23    173.07 o
 -18  10  13      901.08      663.18    164.12 o
 -16  10  13       17.36      -85.21    202.15 o
 -14  10  13       23.97     -122.02    201.13 o
 -12  10  13      103.64       91.31    139.31 o
 -10  10  13       16.57       94.97    179.98 o
  -8  10  13     5617.49     5388.84    184.86 o
  -6  10  13      973.10     1226.31    126.49 o
  -4  10  13       76.85      136.66    160.05 o
  -2  10  13        2.64      -31.52    162.90 o
   0  10  13     1072.48     1371.72    131.38 o
   2  10  13        1.08       33.56    172.05 o
   4  10  13      310.02       28.27    191.98 o
   6  10  13       29.46     -212.52    212.52 o
   8  10  13     1928.28     2139.43    181.81 o
  10  10  13      364.68      159.44    231.84 o
 -21  11  13      213.87      104.12    180.39 o
 -19  11  13     1695.22     1686.94    188.12 o
 -17  11  13      101.27       15.46    215.57 o
 -15  11  13     2410.81     2497.15    177.95 o
 -13  11  13      116.47       89.08    139.51 o
 -11  11  13      934.29     1118.32    145.00 o
  -9  11  13      809.15      716.06    141.95 o
  -7  11  13     1513.32     1218.78    148.46 o
  -5  11  13      600.66      643.86    134.43 o
  -3  11  13       12.56      -33.76    141.14 o
  -1  11  13     2315.97     2437.57    129.95 o
   1  11  13      116.04        0.00     95.79 o
   3  11  13       19.65     -143.98    143.98 o
   5  11  13     1091.58      944.24    139.71 o
   7  11  13      328.55      190.76    139.51 o
   9  11  13       77.77      214.96    120.19 o
 -18  12  13      539.82       50.84    232.45 o
 -16  12  13      571.84      514.32    153.34 o
 -14  12  13     1080.62     1116.49    158.22 o
 -12  12  13       74.71     -193.81    193.81 o
 -10  12  13     2895.94     3115.80    173.68 o
  -8  12  13      112.47      -86.84    193.40 o
  -6  12  13     1372.98     1320.47    157.00 o
  -4  12  13       85.28      -43.32    194.62 o
  -2  12  13      297.34      102.50    208.86 o
   0  12  13        8.50     -172.46    206.21 o
   2  12  13     2113.69     2008.05    162.90 o
   4  12  13      413.77      394.33    134.22 o
   6  12  13      752.17      686.37    128.12 o
 -15  13  13       15.22      101.89    242.62 o
 -13  13  13      333.22      377.65    166.15 o
 -11  13  13      270.60      419.75    149.68 o
  -9  13  13      249.94      447.61    144.80 o
  -7  13  13       29.60       77.69    158.63 o
  -5  13  13     1681.40     1647.69    178.15 o
  -3  13  13     2060.33     1990.36    187.10 o
  -1  13  13       44.59       24.00    219.64 o
   1  13  13     1049.67      833.81    173.07 o
   3  13  13      109.41      363.21    172.25 o
 -12  14  13        1.54      360.98    162.49 o
 -10  14  13       19.11     -178.96    251.77 o
  -8  14  13     1890.86     1838.24    196.86 o
  -6  14  13        0.26     -200.93    239.97 o
  -4  14  13      118.30      -50.44    256.24 o
  -2  14  13        8.69       51.05    256.65 o
   0  14  13      315.08      199.30    262.34 o
 -28   0  14       43.23      157.81    177.54 o
 -26   0  14      378.80      303.63    137.88 o
 -24   0  14     1698.98     1618.40    143.98 o
 -22   0  14      175.50       88.67    160.86 o
 -20   0  14     3325.23     3393.39    139.10 o
 -18   0  14     2692.05     2696.86    125.07 o
 -16   0  14     4486.09     4491.17    135.85 o
 -14   0  14      720.26      726.02     75.25 o
 -12   0  14      611.75      617.83     74.43 o
 -10   0  14     2341.55     2134.34     99.24 o
  -8   0  14     9177.34     8720.00    152.93 o
  -6   0  14      413.63      481.37     64.26 o
  -4   0  14     2096.38     1993.21     90.09 o
  -2   0  14      348.40      410.60     74.03 o
   0   0  14    20350.45    20991.21    235.91 o
   2   0  14      232.21      312.58     83.38 o
   4   0  14     2081.18     2151.63    114.29 o
   6   0  14      148.83      333.73     97.01 o
   8   0  14     3123.94     2956.15    142.97 o
  10   0  14     1463.78     1547.83    127.92 o
  12   0  14     2141.38     1942.77    155.17 o
  14   0  14     1330.63     1402.63    148.05 o
  16   0  14       93.08      362.40    142.56 o
 -27   1  14        3.67       95.58    106.91 o
 -25   1  14     2231.93     2355.27    112.70 o
 -23   1  14     3812.82     3567.27    118.03 o
 -21   1  14      959.06      871.59     95.89 o
 -19   1  14      995.58     1185.44     89.48 o
 -17   1  14      193.32      171.89     75.71 o
 -15   1  14       66.00       39.47     84.74 o
 -13   1  14     2080.16     1959.72     74.83 o
 -11   1  14     1705.14     1487.44     69.55 o
  -9   1  14     7316.12     6897.62    213.03 o
  -7   1  14    12015.90    11665.26    335.45 o
  -5   1  14      936.07      816.23     89.48 o
  -3   1  14      664.04      804.06    135.24 o
  -1   1  14      133.00       52.06     83.93 o
   1   1  14       97.33       28.88     91.41 o
   3   1  14      654.79      574.32     66.56 o
   5   1  14        0.62     -119.73    205.71 o
   7   1  14     5196.61     5030.02    111.86 o
   9   1  14     4067.35     3992.72    110.94 o
  11   1  14      157.42       63.77    110.56 o
  13   1  14        3.81       24.19    110.82 o
  15   1  14       10.67      -93.28    159.34 o
 -28   2  14       67.46       75.45    223.91 o
 -26   2  14      452.11      203.57    153.14 o
 -24   2  14      174.00      140.53    192.59 o
 -22   2  14     3990.56     3741.36    167.78 o
 -20   2  14     1051.95      834.82    135.04 o
 -18   2  14     1097.37     1030.06    102.29 o
 -16   2  14     6364.03     5770.56    155.58 o
 -14   2  14       51.24       70.57    129.14 o
 -12   2  14      400.61      416.09     91.72 o
 -10   2  14    15578.03    14863.74    207.03 o
  -8   2  14     6438.29     6535.02    137.88 o
  -6   2  14       20.56      -87.85     87.85 o
  -4   2  14     2139.67     2145.73     95.79 o
  -2   2  14     8801.41     9408.81    161.88 o
   0   2  14      243.53      320.91     74.03 o
   2   2  14    10309.51    10588.75    179.57 o
   4   2  14     1299.84     1003.62     92.94 o
   6   2  14       37.57      119.58     84.60 o
   8   2  14      157.12        6.10    137.48 o
  10   2  14     4758.73     4679.70    164.12 o
  12   2  14      261.36       -3.66    113.68 o
  14   2  14       76.47      -15.86    173.47 o
  16   2  14      441.05      318.68    112.26 o
 -27   3  14      871.48      838.49    168.19 o
 -25   3  14      787.55      864.92    162.69 o
 -23   3  14      706.54      587.53    147.03 o
 -21   3  14     5500.22     5280.65    185.47 o
 -19   3  14      309.78      150.29    170.63 o
 -17   3  14      756.21      818.15    112.67 o
 -15   3  14     3880.00     3786.91    138.49 o
 -13   3  14     2743.44     2403.60    118.56 o
 -11   3  14     3865.08     3942.49    128.94 o
  -9   3  14      269.86       86.63    131.78 o
  -7   3  14      363.36      411.41     85.01 o
  -5   3  14     5387.63     5158.22    132.39 o
  -3   3  14      148.32       82.97    102.09 o
  -1   3  14      131.56       47.59     79.72 o
   1   3  14      513.26      539.33     91.11 o
   3   3  14       15.28       25.42    118.16 o
   5   3  14     1668.83     1579.76    115.51 o
   7   3  14      425.40      606.24    115.31 o
   9   3  14     2585.20     2722.89    141.54 o
  11   3  14     2935.67     2992.56    151.51 o
  13   3  14        0.58     -122.43    165.95 o
  15   3  14        1.75       25.01    190.35 o
 -28   4  14     1493.51     1623.48    166.15 o
 -26   4  14      563.31      361.59    129.95 o
 -24   4  14     1351.74     1353.21    134.63 o
 -22   4  14        8.39      274.95    105.75 o
 -20   4  14      287.56       43.32    158.22 o
 -18   4  14     6659.92     6359.72    180.79 o
 -16   4  14     3420.41     3363.50    133.61 o
 -14   4  14     3560.10     2876.23    136.46 o
 -12   4  14     1515.57     1286.91    109.21 o
 -10   4  14     3539.80     3316.72    124.66 o
  -8   4  14     2007.50     2171.76    102.50 o
  -6   4  14      947.52     1060.36     97.82 o
  -4   4  14     3735.59     3520.09    125.88 o
  -2   4  14        5.19      -22.98    131.38 o
   0   4  14    11769.53    12366.59    202.35 o
   2   4  14      332.27        0.00    146.42 o
   4   4  14      210.27      320.71    106.56 o
   6   4  14        4.45       46.77    161.07 o
   8   4  14     1531.00     1547.02    141.95 o
  10   4  14       50.12      -89.28    175.51 o
  12   4  14      679.56      553.57    154.56 o
  14   4  14      597.44      778.29    154.36 o
 -27   5  14       99.76     -135.85    197.88 o
 -25   5  14      124.84       39.05    190.35 o
 -23   5  14      992.62     1399.78    139.10 o
 -21   5  14       31.75      -66.50    167.78 o
 -19   5  14     3167.74     3210.77    152.73 o
 -17   5  14     2106.70     1861.22    131.78 o
 -15   5  14      163.85      222.89     94.36 o
 -13   5  14     1301.60     1126.45    108.80 o
 -11   5  14      158.97      297.12     98.02 o
  -9   5  14     2451.98     2398.32    124.46 o
  -7   5  14     3913.86     4114.54    142.76 o
  -5   5  14       34.13      109.82    100.67 o
  -3   5  14     1104.75     1162.45    111.04 o
  -1   5  14     3902.49     3763.73    144.19 o
   1   5  14       71.98       54.50    110.84 o
   3   5  14      298.15       99.04    173.47 o
   5   5  14       32.42      -46.98    166.35 o
   7   5  14     1433.03     1507.36    144.39 o
   9   5  14      979.60      966.81    147.24 o
  11   5  14        0.60     -198.89    198.89 o
  13   5  14     1390.87     1272.07    172.46 o
 -26   6  14     3379.86     3724.27    201.13 o
 -24   6  14      110.88       46.77    219.23 o
 -22   6  14     1691.52     1875.25    168.39 o
 -20   6  14      265.59      307.09    146.42 o
 -18   6  14     1012.46      867.57    144.80 o
 -16   6  14     2063.67     2124.99    155.17 o
 -14   6  14       58.14       35.79    116.53 o
 -12   6  14     1127.95     1115.47    122.43 o
 -10   6  14      687.14      856.79    109.21 o
  -8   6  14     1414.32     1208.41    121.21 o
  -6   6  14     3704.88     3546.33    142.76 o
  -4   6  14      750.29      810.83    102.70 o
  -2   6  14     3437.81     3444.24    128.94 o
   0   6  14       41.09       47.99     86.02 o
   2   6  14     2157.10     2362.12    108.19 o
   4   6  14      850.86      893.60     98.23 o
   6   6  14     6844.24     6714.59    190.15 o
   8   6  14      426.42      644.68    126.29 o
  10   6  14       65.13     -198.28    198.28 o
  12   6  14      555.57      386.60    156.59 o
  14   6  14      432.14      652.20    162.90 o
 -25   7  14      106.60     -109.21    196.05 o
 -23   7  14        6.32       -7.73    203.37 o
 -21   7  14     1174.28     1033.51    155.78 o
 -19   7  14      900.15     1135.61    150.29 o
 -17   7  14     1423.64     1216.55    148.87 o
 -15   7  14       81.87      119.38    171.24 o
 -13   7  14      441.93      369.72    121.00 o
 -11   7  14     1217.35     1333.69    117.34 o
  -9   7  14       38.16      189.54    109.21 o
  -7   7  14        7.55       31.73    158.22 o
  -5   7  14     1798.10     1615.35    129.55 o
  -3   7  14     2198.01     2401.57    134.43 o
  -1   7  14      699.53      743.92    117.75 o
   1   7  14      198.50      429.31    102.70 o
   3   7  14     1052.98     1103.88    123.24 o
   5   7  14     1177.70     1419.51    125.27 o
   7   7  14       80.36       27.45    185.06 o
   9   7  14      170.59      162.49    178.76 o
  11   7  14     1148.93     1185.23    149.48 o
  13   7  14      279.70      575.33    152.93 o
 -24   8  14      136.82       50.44    234.08 o
 -22   8  14        2.08       54.91    232.04 o
 -20   8  14      173.94      -14.64    231.43 o
 -18   8  14     1102.32      913.53    159.24 o
 -16   8  14     2245.71     2318.60    158.63 o
 -14   8  14       73.09        0.00    164.93 o
 -12   8  14     3973.92     3812.13    169.41 o
 -10   8  14     2745.82     2547.38    136.66 o
  -8   8  14     3382.71     3524.77    139.31 o
  -6   8  14        4.46     -175.91    175.91 o
  -4   8  14     4385.56     4594.48    172.25 o
  -2   8  14      611.56      600.34    133.41 o
   0   8  14       42.23      164.73    117.34 o
   2   8  14        5.81       -6.30    171.85 o
   4   8  14    10468.71    10267.22    244.24 o
   6   8  14      185.11      377.65    144.19 o
   8   8  14     1543.67     1470.76    160.86 o
  10   8  14      815.88      876.11    172.05 o
  12   8  14      168.63      356.91    148.46 o
 -23   9  14      280.15      390.87    181.61 o
 -21   9  14      680.63      664.20    177.13 o
 -19   9  14     1221.69     1229.56    177.54 o
 -17   9  14      198.52      211.91    146.83 o
 -15   9  14      252.94      302.20    142.15 o
 -13   9  14      660.04      698.57    144.39 o
 -11   9  14      441.68      427.07    148.05 o
  -9   9  14      143.37       67.11    186.49 o
  -7   9  14     1511.00     1518.34    149.88 o
  -5   9  14     2652.00     2464.61    150.49 o
  -3   9  14     2207.75     2099.98    153.34 o
  -1   9  14      199.38      188.52    192.39 o
   1   9  14        4.37      -19.52    194.42 o
   3   9  14      763.40      970.47    143.17 o
   5   9  14     2616.43     2235.42    177.34 o
   7   9  14      381.91       83.79    246.48 o
   9   9  14       75.31       89.28    258.07 o
  11   9  14      545.94      -17.29    289.39 o
 -22  10  14       89.08       86.43    242.82 o
 -20  10  14      380.64      650.78    166.96 o
 -18  10  14     1271.44     1380.66    170.83 o
 -16  10  14     2168.82     1912.88    186.89 o
 -14  10  14       62.57      175.10    146.42 o
 -12  10  14     2363.02     2196.37    173.47 o
 -10  10  14       92.41     -186.89    186.89 o
  -8  10  14     1617.73     1840.48    159.44 o
  -6  10  14     4950.49     5068.94    198.08 o
  -4  10  14      294.92      437.24    148.46 o
  -2  10  14      312.50      219.23    150.29 o
   0  10  14      491.09      300.58    158.63 o
   2  10  14      531.85      549.50    167.78 o
   4  10  14      300.32      345.12    168.59 o
   6  10  14     3203.10     3153.83    209.06 o
   8  10  14      271.13      215.16    266.21 o
 -19  11  14      317.17       75.45    253.40 o
 -17  11  14      934.02     1092.08    178.15 o
 -15  11  14     1373.40     1549.26    168.19 o
 -13  11  14      275.37      110.43    214.55 o
 -11  11  14        5.14     -121.61    212.72 o
  -9  11  14       22.29      217.81    126.49 o
  -7  11  14     1159.77     1079.88    139.31 o
  -5  11  14       71.48      -48.81    197.06 o
  -3  11  14     2077.17     2089.60    166.56 o
  -1  11  14      542.70      129.75    228.18 o
   1  11  14      111.48      249.13    158.83 o
   3  11  14      518.44      730.09    162.90 o
   5  11  14      144.51       88.87    239.16 o
   7  11  14      277.83       33.96    231.84 o
 -18  12  14      795.42      728.87    182.83 o
 -16  12  14      118.88     -199.50    240.79 o
 -14  12  14      594.51      500.49    174.90 o
 -12  12  14       19.10      -23.39    240.58 o
 -10  12  14     2551.65     2606.36    196.05 o
  -8  12  14      210.30      -41.28    160.46 o
  -6  12  14      159.91      164.73    194.83 o
  -4  12  14      253.19      173.27    176.93 o
  -2  12  14      380.22      221.87    146.22 o
   0  12  14     2037.48     2300.29    195.64 o
   2  12  14      298.95       56.74    246.89 o
   4  12  14       68.84       92.53    255.63 o
 -15  13  14      388.25        0.00    277.39 o
 -13  13  14       48.81      299.76    169.20 o
 -11  13  14      275.10      288.58    178.35 o
  -9  13  14        9.89      239.57    157.41 o
  -7  13  14        3.42       96.80    239.36 o
  -5  13  14     1070.12      835.23    180.18 o
  -3  13  14      332.53      403.48    162.90 o
  -1  13  14       45.47      182.62    145.61 o
   1  13  14        0.93     -230.42    230.42 o
  -8  14  14     1364.19     1554.34    178.15 o
  -6  14  14      162.49      207.84    235.30 o
  -4  14  14      247.64      282.88    165.34 o
 -27   1  15      312.19      348.31    271.70 o
 -25   1  15       22.26      -98.14    201.03 o
 -23   1  15      253.38       46.11    104.95 o
 -21   1  15      166.01     -111.86    111.86 o
 -19   1  15     4171.10     4386.38    110.34 o
 -17   1  15     3461.29     3692.03     95.75 o
 -15   1  15      248.21      246.10     85.92 o
 -13   1  15      332.00      327.17     55.10 o
 -11   1  15     2946.66     2938.21     81.08 o
  -9   1  15      703.36      783.28     85.82 o
  -7   1  15     1279.26     1285.64     63.93 o
  -5   1  15     3910.47     4078.11     85.46 o
  -3   1  15      501.90      587.87     89.28 o
  -1   1  15      433.18      387.41     62.59 o
   1   1  15     1557.34     1487.02     77.62 o
   3   1  15     1644.85     1800.02     83.53 o
   5   1  15     1567.60     1471.58    195.64 o
   7   1  15     1211.32     1410.66    103.01 o
   9   1  15       16.26      -13.13    100.74 o
  11   1  15      124.58      163.81    131.73 o
  13   1  15     1941.18     1780.86    116.84 o
  15   1  15     1272.23     1452.67    199.91 o
 -28   2  15      255.54      239.36    243.02 o
 -26   2  15      331.70      109.82    221.26 o
 -24   2  15     1130.80     1164.48    151.31 o
 -22   2  15       23.70       66.30    177.74 o
 -20   2  15        1.05     -168.19    168.19 o
 -18   2  15      266.02      187.30    112.26 o
 -16   2  15      821.62      739.45    106.16 o
 -14   2  15      161.11      267.02     95.79 o
 -12   2  15     2936.39     2624.66    126.70 o
 -10   2  15     1275.87     1320.06    104.12 o
  -8   2  15      644.94      763.44     86.43 o
  -6   2  15     2476.39     2132.72    106.77 o
  -4   2  15      638.72      602.17     90.70 o
  -2   2  15       24.83     -107.58    107.58 o
   0   2  15       40.88      256.04     76.87 o
   2   2  15      114.46      182.42     90.50 o
   4   2  15       16.97       41.89     79.52 o
   6   2  15      586.06      402.06    111.65 o
   8   2  15      347.97      721.14    104.94 o
  10   2  15      601.03      656.27    128.73 o
  12   2  15      243.58       73.01    137.27 o
  14   2  15       11.98      -75.25    218.21 o
 -27   3  15     1096.02     1008.91    163.10 o
 -25   3  15       70.34      290.21    144.19 o
 -23   3  15        6.45       63.25    207.64 o
 -21   3  15     4651.75     4563.17    193.61 o
 -19   3  15     2078.22     1859.80    149.88 o
 -17   3  15      484.86      243.63    125.07 o
 -15   3  15     1519.32     1214.51    130.77 o
 -13   3  15     2666.79     2906.94    134.22 o
 -11   3  15     3982.10     4026.07    142.15 o
  -9   3  15    17110.20    16686.93    228.59 o
  -7   3  15      783.89      738.43    103.31 o
  -5   3  15      284.70      278.61    101.07 o
  -3   3  15     6739.39     6783.13    161.07 o
  -1   3  15     4449.89     4435.45    146.42 o
   1   3  15      158.77      269.46     90.70 o
   3   3  15     1342.18     1246.85    109.01 o
   5   3  15     3217.29     3494.27    146.42 o
   7   3  15       28.12      298.75     91.92 o
   9   3  15        3.06       48.20    111.85 o
  11   3  15       57.55      -52.27    190.15 o
  13   3  15        4.07      162.49    192.39 o
 -26   4  15        0.05      121.82    195.44 o
 -24   4  15        1.14      -52.47    188.52 o
 -22   4  15      430.85      342.06    131.58 o
 -20   4  15      250.79     -147.24    176.12 o
 -18   4  15     6478.14     6481.94    183.03 o
 -16   4  15      189.58       25.22     97.62 o
 -14   4  15     2357.23     2215.69    130.97 o
 -12   4  15       22.91     -139.51    139.51 o
 -10   4  15      547.84      557.23    101.68 o
  -8   4  15     2996.92     2907.75    125.68 o
  -6   4  15     2702.70     2346.05    119.58 o
  -4   4  15      624.96      439.68     93.55 o
  -2   4  15     5694.42     5990.20    160.46 o
   0   4  15       13.64       91.31     94.97 o
   2   4  15     3897.95     4236.15    150.90 o
   4   4  15        6.53     -152.32    153.75 o
   6   4  15       10.09     -148.46    148.46 o
   8   4  15      256.09      169.41    123.44 o
  10   4  15      485.14      153.95    199.50 o
  12   4  15      190.51       -7.93    218.42 o
  14   4  15     1523.88     1484.38    183.44 o
 -27   5  15       27.51      129.95    157.61 o
 -25   5  15     1207.91     1283.45    156.80 o
 -23   5  15      905.31      846.62    150.49 o
 -21   5  15       92.12      164.52    175.30 o
 -19   5  15     1714.14     1359.31    146.22 o
 -17   5  15      447.34      496.01    127.71 o
 -15   5  15       71.75      270.68     87.45 o
 -13   5  15      431.65      459.41    103.31 o
 -11   5  15     9178.66     9199.34    191.17 o
  -9   5  15      289.82      419.55    101.28 o
  -7   5  15      773.28      636.13     94.77 o
  -5   5  15      383.34      468.36     99.24 o
  -3   5  15     3205.41     2862.20    135.65 o
  -1   5  15     1129.75     1100.22    112.67 o
   1   5  15     1538.64     1599.69    134.63 o
   3   5  15        5.23      -94.16    157.41 o
   5   5  15      190.02      238.35    113.28 o
   7   5  15     3801.89     3928.86    166.76 o
   9   5  15      694.07      739.45    135.44 o
  11   5  15      154.22      -46.98    174.90 o
  13   5  15      659.75      644.68    162.49 o
 -26   6  15      100.45     -171.24    246.07 o
 -24   6  15      402.67      837.06    179.17 o
 -22   6  15        0.67       66.30    222.08 o
 -20   6  15     2059.11     2302.73    165.34 o
 -18   6  15      558.99      122.02    209.47 o
 -16   6  15        3.32        6.10    190.15 o
 -14   6  15     2228.72     2138.82    137.27 o
 -12   6  15     2747.28     2938.46    148.46 o
 -10   6  15      965.38     1084.97    125.68 o
  -8   6  15     3423.44     3178.03    149.07 o
  -6   6  15      229.04      242.82    124.26 o
  -4   6  15     4418.70     4413.49    165.13 o
  -2   6  15     4224.13     3897.34    160.05 o
   0   6  15      749.18      594.85    125.07 o
   2   6  15       48.32       95.58    155.98 o
   4   6  15     4111.95     4152.77    166.96 o
   6   6  15       15.37        0.00    174.90 o
   8   6  15      822.48      990.81    136.26 o
  10   6  15        0.28       15.66    202.15 o
  12   6  15      109.42      293.87    139.71 o
 -25   7  15      395.59      712.40    173.88 o
 -23   7  15     1047.99     1202.31    187.51 o
 -21   7  15      377.41      555.19    171.64 o
 -19   7  15       56.23      343.28    153.95 o
 -17   7  15       74.33       58.77    212.72 o
 -15   7  15       47.82       31.12    180.39 o
 -13   7  15     1934.56     1948.47    150.90 o
 -11   7  15      101.89       83.38    127.10 o
  -9   7  15      111.68      236.52    130.16 o
  -7   7  15     1791.02     1879.12    145.81 o
  -5   7  15      111.66       73.01    183.44 o
  -3   7  15     4218.36     4515.37    175.10 o
  -1   7  15     7450.68     7317.78    202.96 o
   1   7  15      127.49      530.18    120.39 o
   3   7  15     1646.61     1678.60    123.65 o
   5   7  15     2066.14     2140.24    157.81 o
   7   7  15     2843.75     2583.58    180.18 o
   9   7  15     2440.36     2236.84    192.18 o
  11   7  15      921.88     1000.57    196.05 o
 -24   8  15        7.02     -295.29    295.29 o
 -22   8  15       70.60      -16.07    271.90 o
 -20   8  15      271.46      142.56    259.90 o
 -18   8  15      214.59      226.35    167.58 o
 -16   8  15       45.58       73.82    226.96 o
 -14   8  15        9.31       38.44    216.59 o
 -12   8  15     1365.98     1410.76    153.34 o
 -10   8  15      708.90      850.69    150.49 o
  -8   8  15      136.47      -29.69    202.15 o
  -6   8  15      271.06     -142.56    203.77 o
  -4   8  15     2260.70     2327.34    164.12 o
  -2   8  15     1124.77     1280.40    141.14 o
   0   8  15      529.19      244.45    139.92 o
   2   8  15       22.10     -185.47    195.64 o
   4   8  15      171.03      132.39    190.35 o
   6   8  15      135.82      110.84    224.11 o
   8   8  15        0.20     -255.23    255.23 o
  10   8  15       67.47      159.85    268.04 o
 -23   9  15      695.07      635.73    211.71 o
 -21   9  15      363.00      381.92    184.66 o
 -19   9  15      240.42      318.07    181.40 o
 -17   9  15      126.02      188.93    230.42 o
 -15   9  15      831.46      798.42    168.19 o
 -13   9  15      460.36      180.39    239.77 o
 -11   9  15     5431.08     5256.24    207.23 o
  -9   9  15      129.18     -165.95    222.48 o
  -7   9  15      145.01      209.06    146.42 o
  -5   9  15       22.51     -146.42    212.72 o
  -3   9  15     4698.36     4816.56    196.25 o
  -1   9  15     2507.68     2479.66    179.98 o
   1   9  15       88.23      -27.45    213.13 o
   3   9  15       83.52       -7.12    215.37 o
   5   9  15       41.26      113.28    215.57 o
   7   9  15     2202.02     2280.36    190.96 o
   9   9  15      706.24      514.72    185.27 o
 -20  10  15       15.92     -249.74    249.74 o
 -18  10  15        2.72     -141.95    235.91 o
 -16  10  15      463.41      436.83    180.79 o
 -14  10  15       33.16     -130.36    243.84 o
 -12  10  15     1382.75     1379.24    161.27 o
 -10  10  15      452.81       51.45    155.98 o
  -8  10  15     4890.80     4663.43    203.37 o
  -6  10  15     1873.82     1755.88    165.95 o
  -4  10  15      673.73      882.62    148.66 o
  -2  10  15      198.22      362.60    147.85 o
   0  10  15       45.01      -35.79    207.44 o
   2  10  15      149.31      -37.22    219.03 o
   4  10  15      462.05      506.39    171.03 o
   6  10  15      182.93       16.47    247.91 o
   8  10  15     1704.89     2150.00    187.10 o
 -19  11  15      337.97       -8.54    269.06 o
 -17  11  15      603.89      245.06    189.34 o
 -15  11  15        1.42     -265.39    265.39 o
 -13  11  15     1739.98     2021.07    189.34 o
 -11  11  15     1101.17      934.27    192.59 o
  -9  11  15     1578.01     1365.00    187.71 o
  -7  11  15       67.94     -152.32    254.21 o
  -5  11  15     1264.13     1303.38    186.08 o
  -3  11  15      615.04      110.63    264.17 o
  -1  11  15      333.18      437.65    177.13 o
   1  11  15     1078.05     1283.86    196.25 o
   3  11  15      114.61       80.94    169.81 o
   5  11  15      364.57      574.92    189.34 o
 -16  12  15       25.49     -317.46    317.46 o
 -14  12  15     1513.41     1454.08    222.89 o
 -12  12  15      250.49      194.83    294.88 o
 -10  12  15      359.72      143.37    295.29 o
  -8  12  15     1359.91     1805.70    211.10 o
  -6  12  15     2330.56     2469.29    221.47 o
  -4  12  15      576.57      321.52    206.42 o
  -2  12  15     1200.24      873.06    213.74 o
   0  12  15      377.14      253.40    292.85 o
   2  12  15      607.07     1181.36    194.42 o
 -13  13  15        1.00     -331.29    331.29 o
 -11  13  15       80.29     -180.59    314.00 o
  -9  13  15      384.19      254.41    306.07 o
  -7  13  15      750.35      303.83    314.20 o
  -5  13  15      201.33     -302.20    302.20 o
  -3  13  15      420.27      457.98    226.14 o
  -1  13  15      765.19      527.94    237.33 o
 -28   0  16       36.91      440.90    208.45 o
 -26   0  16     2789.43     3098.71    232.65 o
 -24   0  16      733.60     -262.95    262.95 o
 -22   0  16     1313.58     1087.81    178.76 o
 -20   0  16     2599.14     2968.56    166.96 o
 -18   0  16     1745.77     1477.06    142.56 o
 -16   0  16     2818.67     3059.26    158.22 o
 -14   0  16      775.50      780.53    127.31 o
 -12   0  16     2478.25     2468.88    141.34 o
 -10   0  16       39.29      -77.69    157.61 o
  -8   0  16       48.84      -19.12    160.46 o
  -6   0  16        9.19     -110.23    178.96 o
  -4   0  16    11699.22    11482.35    214.35 o
  -2   0  16     1119.42     1131.33    129.75 o
   0   0  16     4362.54     4356.95    157.20 o
   2   0  16     4441.31     4516.39    151.10 o
   4   0  16      209.66      294.48     98.43 o
   6   0  16     6853.25     6536.04    177.95 o
   8   0  16        3.63      562.52    111.85 o
  10   0  16     1653.34     1637.11    148.87 o
  12   0  16      101.42      190.76    172.86 o
 -27   1  16        2.98     -127.42    215.16 o
 -25   1  16     1404.02     1387.03    154.79 o
 -23   1  16     1958.66     1966.92    159.54 o
 -21   1  16      456.80      394.73    122.22 o
 -19   1  16     1926.02     1664.76    263.97 o
 -17   1  16      138.50       30.96    122.36 o
 -15   1  16      267.54      215.04     97.87 o
 -13   1  16     2666.79     2717.15    108.73 o
 -11   1  16      187.65      105.08    132.05 o
  -9   1  16     3474.33     3296.38    214.76 o
  -7   1  16     1128.13     1347.64    310.54 o
  -5   1  16        0.07     -151.51    151.51 o
  -3   1  16        4.00      170.79    101.02 o
  -1   1  16       22.24       41.91    127.40 o
   1   1  16      174.11      379.90    202.86 o
   3   1  16      158.92      128.79    121.01 o
   5   1  16       44.46       78.04    148.62 o
   7   1  16     2316.68     2381.75    131.95 o
   9   1  16     2660.91     2977.48    369.42 o
  11   1  16       82.49     -124.93    168.56 o
  13   1  16        5.71     -184.64    184.64 o
 -26   2  16      628.25      443.14    183.44 o
 -24   2  16     1309.97     1620.64    198.89 o
 -22   2  16      294.22      249.74    268.65 o
 -20   2  16      881.55     1178.31    175.71 o
 -18   2  16      196.01      153.14    146.42 o
 -16   2  16       62.98      186.28    205.40 o
 -14   2  16    11571.88    10927.96    231.43 o
 -12   2  16       10.24     -148.87    186.28 o
 -10   2  16      569.59      209.67    132.60 o
  -8   2  16      146.21     -123.44    123.44 o
  -6   2  16    14439.59    14390.91    237.94 o
  -4   2  16     2605.23     2561.21    153.14 o
  -2   2  16     3366.32     3516.64    164.12 o
   0   2  16     1071.54     1167.33    148.66 o
   2   2  16     1710.54     1664.36    160.86 o
   4   2  16     8044.32     7740.58    225.74 o
   6   2  16     2694.32     2693.61    195.03 o
   8   2  16     1347.06     1341.41    193.40 o
  10   2  16      900.14      742.90    210.69 o
  12   2  16     1265.73     1234.65    221.26 o
 -27   3  16      252.12      763.65    189.95 o
 -25   3  16       99.51       55.52    243.23 o
 -23   3  16      690.27      282.07    163.30 o
 -21   3  16     2926.58     3075.53    182.42 o
 -19   3  16      225.61      107.58    203.98 o
 -17   3  16      147.95      382.94    132.60 o
 -15   3  16     2964.23     3004.96    165.34 o
 -13   3  16       28.21      139.31    170.83 o
 -11   3  16      270.90       98.43    170.22 o
  -9   3  16        0.27      -40.47    188.52 o
  -7   3  16     1397.94     1267.18    145.41 o
  -5   3  16     4774.29     5279.83    172.86 o
  -3   3  16       23.23     -114.50    196.05 o
  -1   3  16       31.22      156.59    193.40 o
   1   3  16       15.97      -96.40    196.45 o
   3   3  16       42.10       72.20    208.05 o
   5   3  16      166.64       83.38    236.92 o
   7   3  16        5.75       -6.91    256.04 o
   9   3  16     1140.12      978.00    167.37 o
  11   3  16     1678.43     1785.98    213.33 o
  13   3  16        0.96     -156.80    307.90 o
 -26   4  16      433.76      142.76    261.73 o
 -24   4  16      130.27      190.56    188.32 o
 -22   4  16     1737.03     1767.88    193.00 o
 -20   4  16      125.77        6.71    232.25 o
 -18   4  16      211.56     -113.28    226.55 o
 -16   4  16     4027.40     3796.88    188.32 o
 -14   4  16      518.93      431.75    143.17 o
 -12   4  16     4689.64     4680.92    172.66 o
 -10   4  16       37.05     -166.56    166.56 o
  -8   4  16     6411.95     6382.09    176.32 o
  -6   4  16      411.68      488.49    126.29 o
  -4   4  16     9109.04     9086.67    207.23 o
  -2   4  16     3077.20     3554.05    155.98 o
   0   4  16        9.15       -5.69    187.51 o
   2   4  16     4353.06     4782.19    187.30 o
   4   4  16      223.29      133.82    224.72 o
   6   4  16     2278.20     2063.57    189.74 o
   8   4  16       35.72        7.32    164.93 o
  10   4  16     1332.56     1436.59    207.03 o
  12   4  16       26.65      375.21    204.38 o
 -23   5  16      645.79      654.03    177.95 o
 -21   5  16       91.14      136.26    210.08 o
 -19   5  16     1472.38     1318.03    171.03 o
 -17   5  16     1524.01     1847.39    169.20 o
 -15   5  16      124.19      -29.90    214.96 o
 -13   5  16      438.68      508.22    146.83 o
 -11   5  16     1557.58     1663.75    160.05 o
  -9   5  16      747.26      758.97    152.73 o
  -7   5  16     2427.15     2565.28    165.54 o
  -5   5  16      107.04      251.77    135.65 o
  -3   5  16     3028.99     3025.91    172.86 o
  -1   5  16        0.10       57.76    212.52 o
   1   5  16      416.74      332.71    161.68 o
   3   5  16       48.17     -153.34    227.77 o
   5   5  16      361.54      264.78    178.15 o
   7   5  16     1574.84     1442.08    202.35 o
   9   5  16        5.19     -287.36    287.36 o
  11   5  16      198.04     -243.84    307.70 o
 -24   6  16     1889.22     2185.59    212.52 o
 -22   6  16      496.22      237.94    276.38 o
 -20   6  16     1121.28     1264.54    194.42 o
 -18   6  16      471.95      398.80    184.25 o
 -16   6  16       93.93       25.62    240.79 o
 -14   6  16      458.52      140.73    233.06 o
 -12   6  16      154.13       47.18    224.31 o
 -10   6  16     5622.85     5625.76    202.55 o
  -8   6  16      244.29      396.16    145.61 o
  -6   6  16      226.06      205.40    215.16 o
  -4   6  16      121.10      167.78    139.51 o
  -2   6  16       42.85     -203.16    203.16 o
   0   6  16     1633.25     1844.95    157.20 o
   2   6  16      977.65     1099.81    164.73 o
   4   6  16     2840.56     2724.72    202.15 o
   6   6  16     2091.68     2415.20    198.49 o
   8   6  16      979.29     1007.28    205.20 o
  10   6  16      415.50      258.68    312.17 o
 -23   7  16       10.27      140.12    282.48 o
 -21   7  16      440.08       -7.73    257.06 o
 -19   7  16     1558.37     1140.69    205.40 o
 -17   7  16      651.24      594.85    192.79 o
 -15   7  16      158.49       65.69    252.38 o
 -13   7  16      116.06       44.13    239.57 o
 -11   7  16      307.14      564.55    165.95 o
  -9   7  16       58.49     -181.00    224.72 o
  -7   7  16       35.66     -228.18    229.60 o
  -5   7  16     1378.68     1642.19    176.12 o
  -3   7  16      214.61     -215.57    215.57 o
  -1   7  16      809.75      937.32    177.74 o
   1   7  16      406.69      588.95    173.88 o
   3   7  16      178.65      194.62    264.58 o
   5   7  16      891.07      958.88    201.33 o
   7   7  16       57.30      140.73    273.53 o
   9   7  16      114.77      363.21    214.55 o
 -22   8  16     1080.97      748.19    201.54 o
 -20   8  16     3500.09     3538.19    221.87 o
 -18   8  16       28.40      163.10    257.06 o
 -16   8  16       94.35     -230.42    230.42 o
 -14   8  16      311.87      196.66    251.16 o
 -12   8  16     6601.84     6562.27    216.99 o
 -10   8  16      845.58     1083.54    171.24 o
  -8   8  16     3757.90     3529.65    187.71 o
  -6   8  16      106.03      -38.23    210.08 o
  -4   8  16      924.95      916.17    163.91 o
  -2   8  16        4.92      171.64    213.54 o
   0   8  16     2482.18     2751.57    195.84 o
   2   8  16      786.96     1299.72    166.76 o
   4   8  16        6.80      -44.94    207.44 o
   6   8  16     1877.03     2264.30    193.20 o
   8   8  16      810.49     1077.04    193.81 o
 -21   9  16      510.86      447.61    207.44 o
 -19   9  16      378.40      407.96    208.25 o
 -17   9  16      982.16      609.29    207.64 o
 -15   9  16      382.95      500.28    191.78 o
 -13   9  16      874.43      918.00    194.83 o
 -11   9  16     3054.61     2910.40    203.57 o
  -9   9  16     1424.69     1303.18    183.84 o
  -7   9  16      273.40      -67.52    207.64 o
  -5   9  16      742.21      782.15    174.29 o
  -3   9  16     1245.09     1334.91    181.61 o
  -1   9  16      510.55      731.51    170.42 o
   1   9  16     1496.85     1387.37    176.12 o
   3   9  16      377.88      334.34    204.18 o
   5   9  16      739.68      929.39    224.52 o
   7   9  16        8.19       59.79    315.42 o
 -20  10  16      403.11      566.18    199.10 o
 -18  10  16      899.45      917.80    202.15 o
 -16  10  16      563.15      737.41    193.20 o
 -14  10  16      251.69       15.25    264.58 o
 -12  10  16       37.58       37.01    250.55 o
 -10  10  16     7629.23     7771.29    238.14 o
  -8  10  16      143.68      162.08    176.32 o
  -6  10  16      383.13      -57.76    256.45 o
  -4  10  16     1655.31     1760.76    202.96 o
  -2  10  16      241.16      111.65    271.90 o
   0  10  16      112.73      137.88    257.26 o
   2  10  16      939.09     1029.45    212.72 o
   4  10  16     1594.95     1827.67    228.79 o
   6  10  16      313.56      209.47    315.83 o
 -17  11  16      467.50      630.85    202.15 o
 -15  11  16       10.43     -262.55    262.55 o
 -13  11  16      240.82      175.51    272.11 o
 -11  11  16      558.36      156.19    287.16 o
  -9  11  16      844.27      956.24    207.64 o
  -7  11  16      189.32      395.75    194.22 o
  -5  11  16       35.64      208.66    265.19 o
  -3  11  16      729.37      846.62    205.20 o
  -1  11  16     2103.07     2217.93    227.16 o
   1  11  16      246.84      223.30    297.53 o
   3  11  16       18.54        8.54    304.44 o
 -14  12  16      144.98       68.94    313.80 o
 -12  12  16      558.68      508.83    223.50 o
 -10  12  16       16.49       49.62    310.75 o
  -8  12  16      400.05      348.98    222.28 o
  -6  12  16      351.40      287.77    313.19 o
  -4  12  16     1101.63     1037.18    224.31 o
  -2  12  16      874.70     1017.45    223.50 o
   0  12  16      143.38      147.24    315.22 o
  -7  13  16      172.10      227.98    315.22 o
 -27   1  17      819.94     1019.28    254.11 o
 -25   1  17      738.35      774.03    143.52 o
 -23   1  17     1504.27     1496.52    221.87 o
 -21   1  17     2439.36     2567.84    132.90 o
 -19   1  17      290.44      243.63    115.08 o
 -17   1  17       33.87      -86.38    154.94 o
 -15   1  17      817.92      870.40    106.52 o
 -13   1  17     1549.22     1416.58    109.15 o
 -11   1  17      302.83      585.18    319.19 o
  -9   1  17     2166.38     2377.10     99.88 o
  -7   1  17      195.31      -75.85    202.66 o
  -5   1  17     1156.69      899.01    103.82 o
  -3   1  17     1156.19     1078.44    102.56 o
  -1   1  17     4664.65     4840.75    134.52 o
   1   1  17      182.83      200.63    222.08 o
   3   1  17       17.74      217.43    139.84 o
   5   1  17      176.48       35.55    181.79 o
   7   1  17      367.10      310.22    176.73 o
   9   1  17     2095.68     2265.00    158.94 o
  11   1  17     1511.29     1476.12    160.06 o
 -26   2  17       75.24      -91.11    191.17 o
 -24   2  17        0.25       69.15    270.28 o
 -22   2  17      203.77      424.63    171.44 o
 -20   2  17      326.76      449.44    157.20 o
 -18   2  17      155.31     -212.32    212.32 o
 -16   2  17     1017.11      783.17    160.25 o
 -14   2  17       55.93      -67.72    203.57 o
 -12   2  17        1.99       76.26    190.56 o
 -10   2  17        2.29       10.58    185.67 o
  -8   2  17      223.80      200.11    140.12 o
  -6   2  17       52.55      267.23    139.31 o
  -4   2  17      190.06      102.29    201.13 o
  -2   2  17        4.29       11.19    205.40 o
   0   2  17       77.48       92.94    211.71 o
   2   2  17       20.39      -42.91    143.98 o
   4   2  17      327.02       78.09    244.85 o
   6   2  17       28.07      146.02    260.92 o
   8   2  17      637.13      583.26    200.52 o
  10   2  17       53.85       24.20    304.85 o
  12   2  17       37.21     -235.09    325.19 o
 -27   3  17        1.62     -252.99    291.43 o
 -25   3  17     1756.45     1293.83    220.65 o
 -23   3  17       71.61       90.09    275.97 o
 -21   3  17       77.37     -182.22    271.70 o
 -19   3  17     1033.33     1128.69    179.57 o
 -17   3  17     1574.70     1819.53    160.86 o
 -15   3  17       16.67     -203.98    203.98 o
 -13   3  17      716.77      553.77    149.88 o
 -11   3  17     8640.53     8202.02    206.21 o
  -9   3  17        4.51      429.51    124.87 o
  -7   3  17     1256.66     1349.96    145.61 o
  -5   3  17     3519.53     3480.03    164.12 o
  -3   3  17      895.63      994.06    132.60 o
  -1   3  17     1584.42     1752.22    150.49 o
   1   3  17     6845.61     7805.25    212.52 o
   3   3  17     1480.76     1460.59    187.51 o
   5   3  17       43.32     -265.60    265.60 o
   7   3  17     2062.11     1999.31    222.08 o
   9   3  17      543.92      -31.52    313.59 o
  11   3  17      346.23      178.15    233.87 o
 -26   4  17        7.82      440.49    216.18 o
 -24   4  17        5.98      465.10    194.83 o
 -22   4  17     1870.47     1534.00    187.30 o
 -20   4  17       33.38      454.32    148.87 o
 -18   4  17      881.67      744.33    142.97 o
 -16   4  17      707.56      718.29    121.82 o
 -14   4  17      659.67      453.31    136.87 o
 -12   4  17       82.38     -161.88    161.88 o
 -10   4  17     1099.47     1048.16    133.00 o
  -8   4  17     1375.96     1474.82    144.19 o
  -6   4  17     1830.69     1952.33    148.46 o
  -4   4  17        0.03     -199.91    199.91 o
  -2   4  17     6085.04     5597.70    188.52 o
   0   4  17      162.47      261.73    159.03 o
   2   4  17       61.00      160.05    160.05 o
   4   4  17        3.60     -196.66    235.70 o
   6   4  17        1.26      412.23    146.02 o
   8   4  17        3.33     -214.35    214.35 o
  10   4  17     2652.83     3244.53    213.94 o
 -25   5  17      422.74      185.88    322.34 o
 -23   5  17      143.66      263.77    222.89 o
 -21   5  17      854.93      825.67    193.20 o
 -19   5  17      619.60      762.63    181.20 o
 -17   5  17      595.84      711.99    169.41 o
 -15   5  17      869.23     1158.18    160.86 o
 -13   5  17      282.28      201.94    162.90 o
 -11   5  17        3.08      117.34    234.69 o
  -9   5  17     6916.88     7042.83    224.72 o
  -7   5  17      357.39      476.08    166.15 o
  -5   5  17      720.62      909.66    164.73 o
  -3   5  17     1919.16     1861.02    189.34 o
  -1   5  17      756.04      721.96    181.00 o
   1   5  17      112.37     -148.26    261.53 o
   3   5  17     1095.95     1239.73    204.79 o
   5   5  17     3596.89     3383.84    233.26 o
   7   5  17      121.67      307.49    309.32 o
   9   5  17      198.98      382.94    235.50 o
 -24   6  17     1655.31     1776.42    220.86 o
 -22   6  17        0.84     -297.12    297.12 o
 -20   6  17      169.48     -251.97    251.97 o
 -18   6  17      543.89      524.49    195.84 o
 -16   6  17      535.13      502.73    191.57 o
 -14   6  17       36.60     -147.03    250.14 o
 -12   6  17     4464.18     4175.95    203.37 o
 -10   6  17      167.58      276.58    161.47 o
  -8   6  17     2065.74     1531.36    173.68 o
  -6   6  17       34.50     -133.21    192.39 o
  -4   6  17        0.66      -43.11    203.57 o
  -2   6  17      517.84      -12.61    220.25 o
   0   6  17     3528.63     3432.03    212.11 o
   2   6  17       34.71      102.90    275.16 o
   4   6  17      736.55      720.74    208.45 o
   6   6  17       58.02      -69.15    310.95 o
   8   6  17      219.69     -139.51    332.10 o
 -23   7  17      347.94      391.28    156.80 o
 -21   7  17      266.21     -216.79    216.79 o
 -19   7  17     4063.39     3592.08    213.33 o
 -17   7  17     2188.83     2181.32    208.05 o
 -15   7  17      151.39      -23.79    180.79 o
 -13   7  17      300.73      197.67    251.77 o
 -11   7  17     1114.35     1328.80    187.30 o
  -9   7  17       69.65      196.86    249.33 o
  -7   7  17     6301.47     6548.85    233.06 o
  -5   7  17     1118.85     1212.07    187.71 o
  -3   7  17       44.63     -169.61    261.53 o
  -1   7  17      665.59      649.35    191.98 o
   1   7  17        4.34      -28.06    274.14 o
   3   7  17     1970.59     1678.39    218.62 o
   5   7  17      332.76      263.77    307.29 o
   7   7  17      558.50      654.44    229.81 o
 -22   8  17      148.96      230.82    316.44 o
 -20   8  17       78.62      258.48    300.98 o
 -18   8  17      180.23      161.27    281.87 o
 -16   8  17      498.64      591.60    200.32 o
 -14   8  17       57.70      247.91    266.01 o
 -12   8  17      293.86      558.24    190.96 o
 -10   8  17      214.17      115.11    235.09 o
  -8   8  17       84.67      326.00    166.56 o
  -6   8  17       11.17      101.28    233.47 o
  -4   8  17       70.30      -34.17    246.89 o
  -2   8  17      311.23      322.34    187.30 o
   0   8  17      167.56      414.26    187.91 o
   2   8  17      133.98      112.67    207.23 o
   4   8  17       17.52      118.16    310.34 o
   6   8  17        8.09       66.50    304.64 o
 -21   9  17       34.11       60.81    323.56 o
 -19   9  17     1834.63     1825.02    236.72 o
 -17   9  17     1639.78     1413.20    229.20 o
 -15   9  17      107.19      113.89    280.85 o
 -13   9  17      553.88     -266.62    266.62 o
 -11   9  17       16.83     -151.51    278.21 o
  -9   9  17     3440.00     3513.58    216.99 o
  -7   9  17      687.28      541.16    205.81 o
  -5   9  17     3064.41     2936.63    208.66 o
  -3   9  17      359.98      332.51    203.37 o
  -1   9  17       22.15       97.62    291.63 o
   1   9  17      556.61      813.06    215.57 o
   3   9  17      672.60      739.04    222.28 o
   5   9  17     1769.74     1692.63    240.58 o
 -18  10  17       39.99     -325.19    325.19 o
 -16  10  17      504.81      281.87    207.64 o
 -14  10  17        7.01       15.86    294.68 o
 -12  10  17      827.77      590.78    200.72 o
 -10  10  17        2.60     -235.70    249.74 o
  -8  10  17     3276.20     3453.39    221.67 o
  -6  10  17       12.23     -121.21    287.77 o
  -4  10  17      825.29      962.95    210.08 o
  -2  10  17        7.26      235.09    287.36 o
   0  10  17       23.93      -32.34    277.80 o
   2  10  17       15.34      401.85    210.49 o
   4  10  17     1735.71     1853.29    252.79 o
 -15  11  17     1523.42     1301.55    224.52 o
 -13  11  17        2.84       16.47    256.24 o
 -11  11  17     1421.74      902.95    213.13 o
  -9  11  17      476.58      390.47    204.79 o
  -7  11  17     1409.47     1631.82    202.96 o
  -5  11  17        9.93      218.62    174.90 o
  -3  11  17     1559.21     1566.75    212.52 o
  -1  11  17     1623.23     1528.51    204.59 o
   1  11  17       47.92      351.83    214.15 o
 -12  12  17      206.78     -302.61    302.61 o
 -10  12  17       99.71      -86.02    326.61 o
  -8  12  17       58.18       59.79    320.10 o
  -6  12  17     3172.06     3371.23    257.87 o
  -4  12  17       25.99      216.79    286.55 o
 -26   0  18        3.94     -196.25    196.25 o
 -24   0  18      375.00       74.84    176.12 o
 -22   0  18     1070.83      660.54    195.23 o
 -20   0  18    10641.12    11346.90    259.50 o
 -18   0  18     1790.01     1518.75    143.17 o
 -16   0  18      334.66      -43.72    202.55 o
 -14   0  18     6445.41     6416.86    208.05 o
 -12   0  18      159.20      353.45    142.97 o
 -10   0  18     4055.68     4119.82    160.46 o
  -8   0  18       10.10       90.50    163.10 o
  -6   0  18     2839.53     2681.40    141.34 o
  -4   0  18      946.58     1115.27    121.00 o
  -2   0  18      175.92        0.00    166.15 o
   0   0  18      686.59      638.37    128.94 o
   2   0  18      463.88      329.66    103.92 o
   4   0  18     2877.98     3036.28    185.67 o
   6   0  18      586.58      698.16    135.65 o
   8   0  18       77.62     -144.19    316.85 o
  10   0  18       31.94     -285.94    285.94 o
 -25   1  18       21.01      562.46    143.78 o
 -23   1  18      352.19     -164.31    164.31 o
 -21   1  18      638.32      651.50    128.02 o
 -19   1  18      563.89      677.99    196.76 o
 -17   1  18        8.21     -146.19    146.19 o
 -15   1  18      912.51      802.55    123.14 o
 -13   1  18     4904.71     5046.03    124.80 o
 -11   1  18     4036.71     4154.84    148.05 o
  -9   1  18      227.62      126.93    143.27 o
  -7   1  18     1241.36     1200.89    173.37 o
  -5   1  18      129.02      464.98     86.49 o
  -3   1  18      130.63       54.68    171.13 o
  -1   1  18       24.16      225.63     90.09 o
   1   1  18       82.17     -110.10    199.20 o
   3   1  18     2678.25     2675.33    263.06 o
   5   1  18     2195.80     2222.45    133.65 o
   7   1  18      687.94      608.25    129.69 o
   9   1  18     1043.88     1092.71    119.45 o
 -26   2  18       76.97     -322.13    322.13 o
 -24   2  18      358.61      263.16    201.33 o
 -22   2  18     4156.96     4410.64    230.42 o
 -20   2  18      803.20      943.63    169.00 o
 -18   2  18     1990.84     2361.51    170.83 o
 -16   2  18      258.34      599.12    154.15 o
 -14   2  18      454.18      -24.00    202.35 o
 -12   2  18     5504.67     5668.06    189.54 o
 -10   2  18     1507.86     1244.00    154.56 o
  -8   2  18     2389.63     2365.17    154.97 o
  -6   2  18        3.36      -57.35    189.34 o
  -4   2  18     2008.15     2069.27    158.42 o
  -2   2  18      213.13       84.60    208.45 o
   0   2  18       11.66      113.48    223.09 o
   2   2  18     7622.70     7282.40    224.52 o
   4   2  18       37.83      -35.18    246.69 o
   6   2  18      757.97      936.92    201.94 o
   8   2  18       24.76     -232.86    271.29 o
  10   2  18     1430.26     1720.49    218.42 o
 -25   3  18        2.93       33.56    290.00 o
 -23   3  18      581.35      340.23    209.27 o
 -21   3  18     1507.19     1696.09    186.69 o
 -19   3  18        0.41     -124.26    223.50 o
 -17   3  18      567.29      552.96    163.71 o
 -15   3  18     1049.42     1329.42    166.15 o
 -13   3  18     1190.37     1201.90    173.27 o
 -11   3  18      784.28      804.93    171.64 o
  -9   3  18     3544.93     3489.79    196.66 o
  -7   3  18       11.25       69.96    224.92 o
  -5   3  18     2901.99     3041.97    187.10 o
  -3   3  18        0.09       42.30    235.50 o
  -1   3  18       11.29      138.09    244.45 o
   1   3  18      553.33      765.68    153.34 o
   3   3  18        9.02     -224.72    224.72 o
   5   3  18      190.78      213.74    148.26 o
   7   3  18      851.69      873.26    183.03 o
   9   3  18      413.89      957.05    178.76 o
 -24   4  18      404.30     1064.22    170.83 o
 -22   4  18       17.74      158.42    181.61 o
 -20   4  18     2055.52     2023.71    198.89 o
 -18   4  18        5.75     -144.39    239.77 o
 -16   4  18      131.97      419.55    159.85 o
 -14   4  18     1836.51     2023.71    161.27 o
 -12   4  18      302.95      609.49    132.60 o
 -10   4  18     3580.01     3571.95    181.20 o
  -8   4  18       27.95     -169.81    169.81 o
  -6   4  18     2824.95     3111.93    164.32 o
  -4   4  18     1151.71     1193.97    143.58 o
  -2   4  18     1366.81     1122.59    160.46 o
   0   4  18     1992.12     2003.99    185.06 o
   2   4  18        3.02      445.58    153.54 o
   4   4  18     4384.10     4635.77    230.42 o
   6   4  18      602.36      209.88    278.21 o
   8   4  18     1869.04     2012.93    208.25 o
 -25   5  18       53.60      -52.47    244.85 o
 -23   5  18      113.58     -122.83    245.06 o
 -21   5  18       35.78     -255.63    255.63 o
 -19   5  18     2867.01     3264.66    191.78 o
 -17   5  18      135.62      152.12    186.08 o
 -15   5  18        1.43     -235.50    235.50 o
 -13   5  18      962.84      853.53    181.00 o
 -11   5  18     1860.48     1983.04    175.91 o
  -9   5  18       92.68      226.55    145.81 o
  -7   5  18      850.37      816.52    149.27 o
  -5   5  18       14.05     -138.29    193.20 o
  -3   5  18     3916.52     3860.53    188.52 o
  -1   5  18      490.21      312.78    170.83 o
   1   5  18       54.84      215.37    222.69 o
   3   5  18      173.00      241.19    255.43 o
   5   5  18       17.75       69.55    265.60 o
   7   5  18       17.01     -290.82    290.82 o
 -24   6  18      157.73      343.49    205.81 o
 -22   6  18      630.77      572.68    202.35 o
 -20   6  18      145.72     -277.19    277.19 o
 -18   6  18      139.35     -257.26    257.26 o
 -16   6  18      767.64      667.05    179.37 o
 -14   6  18      883.89      978.61    184.25 o
 -12   6  18     5693.99     5411.62    193.40 o
 -10   6  18      931.28     1129.30    170.22 o
  -8   6  18      373.75       83.99    257.06 o
  -6   6  18      113.65       32.54    243.43 o
  -4   6  18     3421.53     3363.91    194.62 o
  -2   6  18     2354.12     2863.21    187.10 o
   0   6  18        5.36     -248.52    248.52 o
   2   6  18      193.22      641.42    187.71 o
   4   6  18       24.79     -266.62    266.62 o
   6   6  18     3813.33     3931.71    241.19 o
   8   6  18        6.68     -281.05    281.05 o
 -23   7  18      314.17      405.52    208.45 o
 -21   7  18      167.86      -98.84    301.39 o
 -19   7  18        8.21      179.98    267.43 o
 -17   7  18     3214.88     3578.46    211.50 o
 -15   7  18      946.95      701.01    190.96 o
 -13   7  18       14.65      -27.86    262.75 o
 -11   7  18      289.27      379.48    176.32 o
  -9   7  18      520.28      910.27    185.06 o
  -7   7  18       45.83      115.11    262.75 o
  -5   7  18       99.52     -102.70    240.99 o
  -3   7  18      116.89      395.14    177.95 o
  -1   7  18     2441.85     2971.41    219.64 o
   1   7  18      842.70     1020.09    210.28 o
   3   7  18       17.23       94.36    310.34 o
   5   7  18       63.81      173.88    222.28 o
   7   7  18       24.72     -254.41    328.85 o
 -20   8  18        6.40      142.15    285.12 o
 -18   8  18       72.32     -265.60    265.60 o
 -16   8  18     1594.28     1460.38    207.64 o
 -14   8  18      864.47     1061.17    180.39 o
 -12   8  18      517.20      829.74    166.76 o
 -10   8  18     1879.62     2024.73    170.83 o
  -8   8  18     1738.53     1809.57    181.81 o
  -6   8  18      137.87      475.47    144.19 o
  -4   8  18     4153.96     4903.81    199.50 o
  -2   8  18     1716.47     1990.36    162.29 o
   0   8  18       14.68     -257.67    257.67 o
   2   8  18       78.35       -7.93    312.17 o
   4   8  18      610.76      650.98    232.25 o
 -19   9  18       96.03      187.91    276.58 o
 -17   9  18     1696.12     1496.58    214.35 o
 -15   9  18     3099.95     3248.60    220.86 o
 -13   9  18      560.98      138.90    207.84 o
 -11   9  18      940.04      977.39    175.51 o
  -9   9  18      162.35     -223.30    223.30 o
  -7   9  18      410.13       33.76    171.44 o
  -5   9  18       92.58     -182.01    265.39 o
  -3   9  18       68.53      131.38    260.31 o
  -1   9  18     1561.96     1418.49    208.66 o
   1   9  18     1380.45      979.42    215.16 o
   3   9  18       51.78     -137.27    290.00 o
 -16  10  18       20.55     -296.92    311.15 o
 -14  10  18     1205.29     1137.44    224.31 o
 -12  10  18     1236.91     1945.01    207.84 o
 -10  10  18      357.06      -24.00    320.51 o
  -8  10  18     1087.02      976.17    207.03 o
  -6  10  18      361.50       15.86    267.43 o
  -4  10  18     1808.58     2012.93    208.86 o
  -2  10  18     1754.75     1962.30    222.89 o
   0  10  18      306.86     -119.17    294.48 o
 -13  11  18      340.90      129.34    294.48 o
 -11  11  18       19.56     -152.73    305.46 o
  -9  11  18      343.70      -42.10    320.30 o
  -7  11  18       14.89      -25.22    307.70 o
  -5  11  18      363.58      598.92    212.93 o
  -3  11  18     1500.18     1433.74    220.65 o
 -25   1  19      790.83      721.26    226.25 o
 -23   1  19      165.97      750.23    807.27 o
 -21   1  19       26.59     -102.07    274.24 o
 -19   1  19     1114.85     1001.90    221.87 o
 -17   1  19     2714.73     2611.82    153.85 o
 -15   1  19     1611.59     1787.60    359.96 o
 -13   1  19     2398.23     2208.98    100.57 o
 -11   1  19      929.16      845.31    163.20 o
  -9   1  19        6.03      631.41    424.12 o
  -7   1  19     4559.75     4647.53    253.90 o
  -5   1  19     7278.04     7357.54    249.94 o
  -3   1  19        3.09      -17.78     83.56 o
  -1   1  19      522.28      804.63    312.88 o
   1   1  19      275.11       73.67    190.67 o
   3   1  19     1205.50     1486.83    263.36 o
   5   1  19     1564.84     1565.43    269.77 o
   7   1  19      145.30      300.60    179.98 o
   9   1  19      525.46       55.03    173.63 o
 -24   2  19      235.79      224.72    250.96 o
 -22   2  19       79.89     -179.98    179.98 o
 -20   2  19       25.23     -216.59    216.59 o
 -18   2  19       34.31     -153.75    166.35 o
 -16   2  19      245.60      461.03    122.02 o
 -14   2  19      118.82     -173.68    173.68 o
 -12   2  19     1093.74     1190.51    144.19 o
 -10   2  19        0.09      -49.62    179.17 o
  -8   2  19     1431.43     1333.69    129.95 o
  -6   2  19      781.88      828.72     84.40 o
  -4   2  19      125.12     -178.35    178.35 o
  -2   2  19      245.95      584.28    151.71 o
   0   2  19     1015.08     1114.86    172.25 o
   2   2  19       14.99     -165.34    240.79 o
   4   2  19      367.67      364.84    185.47 o
   6   2  19      299.32     -269.87    269.87 o
   8   2  19      269.68      -43.11    192.39 o
 -25   3  19      142.08     -288.58    288.58 o
 -23   3  19      186.28      155.37    172.86 o
 -21   3  19      292.95      123.24    149.68 o
 -19   3  19      105.01     -116.33    116.33 o
 -17   3  19      158.60       -6.91    182.22 o
 -15   3  19     3185.89     3052.75    154.36 o
 -13   3  19       89.68      446.60    114.09 o
 -11   3  19      188.15      -82.57    218.62 o
  -9   3  19     1905.30     1752.62    165.74 o
  -7   3  19      241.78      432.36    119.58 o
  -5   3  19     1449.74     1303.59    154.76 o
  -3   3  19     6210.39     6118.52    222.48 o
  -1   3  19       21.83     -189.13    189.13 o
   1   3  19       29.32      402.26    115.72 o
   3   3  19     3897.90     4469.82    179.17 o
   5   3  19     1702.67     1080.90    160.66 o
   7   3  19       25.91      -76.06    275.36 o
 -24   4  19       44.30      -86.02    226.14 o
 -22   4  19     1416.65     1548.85    153.75 o
 -20   4  19      219.38      470.19    121.21 o
 -18   4  19     2160.84     2090.01    160.46 o
 -16   4  19      109.64      417.92     84.80 o
 -14   4  19       26.05      121.21     83.99 o
 -12   4  19      215.79      275.77     94.77 o
 -10   4  19      381.46      378.87     87.04 o
  -8   4  19       26.44       61.42     98.84 o
  -6   4  19     5303.45     5323.56    172.05 o
  -4   4  19      328.54      133.00    133.61 o
  -2   4  19     2494.59     2307.41    143.58 o
   0   4  19      213.84      249.13    105.55 o
   2   4  19       11.05      -52.27    131.58 o
   4   4  19       39.76     -191.98    191.98 o
   6   4  19      349.10      639.18    184.66 o
 -23   5  19       48.74      -25.62    184.05 o
 -21   5  19      591.36      705.69    159.03 o
 -19   5  19      572.13      233.47    150.09 o
 -17   5  19        2.35     -194.62    194.62 o
 -15   5  19      490.84      -42.30    168.19 o
 -13   5  19     2289.63     2455.87    151.31 o
 -11   5  19      135.75      369.93    103.72 o
  -9   5  19      330.12      827.30    109.21 o
  -7   5  19     2867.13     2880.50    150.49 o
  -5   5  19     1306.22     1411.17    135.24 o
  -3   5  19       16.76      121.61    149.07 o
  -1   5  19      948.48      750.83    141.34 o
   1   5  19     1678.43     1678.39    170.63 o
   3   5  19      246.19       51.25    170.63 o
   5   5  19        3.17     -219.84    219.84 o
   7   5  19      701.96      286.75    184.86 o
 -22   6  19      330.42      388.84    171.64 o
 -20   6  19       78.37      344.50    107.99 o
 -18   6  19       50.53      -77.28    219.64 o
 -16   6  19     2397.52     2637.88    172.25 o
 -14   6  19      200.67      547.06    121.21 o
 -12   6  19      454.39      112.67    164.93 o
 -10   6  19      146.10      576.75    159.44 o
  -8   6  19      210.57      145.61    213.74 o
  -6   6  19        2.54      433.17    141.75 o
  -4   6  19      248.98      320.10    138.90 o
  -2   6  19     1500.29     1243.59    181.81 o
   0   6  19     2035.91     2332.63    193.40 o
   2   6  19      208.57      -71.38    306.07 o
   4   6  19       34.50     -281.46    281.46 o
   6   6  19      143.23     -298.95    298.95 o
 -21   7  19     1499.25     1842.92    192.79 o
 -19   7  19       61.34      155.98    165.95 o
 -17   7  19       93.32      102.29    166.15 o
 -15   7  19      550.77      570.45    119.99 o
 -13   7  19     1675.56     1711.95    161.07 o
 -11   7  19     1384.73     1854.51    134.22 o
  -9   7  19     1217.35     1233.43    148.46 o
  -7   7  19       19.56      203.16    100.26 o
  -5   7  19       99.14     -117.55    131.38 o
  -3   7  19       76.91       67.52    162.90 o
  -1   7  19      270.76      278.82    118.16 o
   1   7  19     1047.44     1255.39    152.12 o
   3   7  19       60.83     -101.07    166.35 o
   5   7  19        1.79      181.61    175.91 o
 -20   8  19      426.17      489.51    102.50 o
 -18   8  19       66.74      142.36    143.37 o
 -16   8  19      233.60      201.94    148.26 o
 -14   8  19      537.10      800.46    138.90 o
 -12   8  19      329.67      361.38    123.65 o
 -10   8  19       77.47      -15.25    125.88 o
  -8   8  19      111.14      -68.33    134.63 o
  -6   8  19       27.34     -132.39    132.39 o
  -4   8  19      116.30      108.80    117.75 o
  -2   8  19       61.76       55.72    108.80 o
   0   8  19     1090.96     1242.78    130.77 o
   2   8  19      461.48       25.62    176.12 o
 -17   9  19        2.36       68.74    166.35 o
 -15   9  19      126.56       33.35    174.29 o
 -13   9  19      299.28      256.65    113.07 o
 -11   9  19     1496.23     1517.12    137.27 o
  -9   9  19       34.89      211.30    117.55 o
  -7   9  19      162.71      107.99    116.53 o
  -5   9  19       30.66     -161.68    228.18 o
  -3   9  19      264.27      490.52     91.92 o
  -1   9  19      549.60      555.19    100.06 o
   1   9  19      555.31      596.68    115.11 o
 -14  10  19      623.68     -220.86    220.86 o
 -12  10  19     2404.42     2434.52    143.58 o
 -10  10  19       32.57       66.91    125.07 o
  -8  10  19       59.66       67.31     85.41 o
  -6  10  19        0.23     -101.48    124.46 o
  -4  10  19      149.99       94.57    134.43 o
  -2  10  19      285.16       70.16    136.66 o
 -24   0  20     1370.45     1417.47    126.09 o
 -22   0  20      913.47      896.85    107.17 o
 -20   0  20     1024.59     1120.96    103.92 o
 -18   0  20     4058.14     4228.63    155.58 o
 -16   0  20     2814.57     2741.19    130.56 o
 -14   0  20        3.31       93.55    107.78 o
 -12   0  20     3728.17     4020.99    137.88 o
 -10   0  20     1155.94     1197.02     92.94 o
  -8   0  20       13.61       54.91     68.94 o
  -6   0  20      575.04      510.25     82.97 o
  -4   0  20     9561.76     9655.29    204.38 o
  -2   0  20       61.84       13.83    110.02 o
   0   0  20     1788.38     1940.74    114.50 o
   2   0  20      449.02      505.37     93.96 o
   4   0  20     1193.78     1238.92    107.17 o
   6   0  20      466.44      596.07     97.41 o
 -25   1  20        2.29       65.54     87.43 o
 -23   1  20       13.79       48.44     72.95 o
 -21   1  20      130.71       63.95     85.52 o
 -19   1  20      394.54      341.17     64.19 o
 -17   1  20       30.36       11.36     75.09 o
 -15   1  20      433.65      475.98     60.54 o
 -13   1  20     5395.87     5533.10    114.25 o
 -11   1  20     3536.28     3516.17     96.25 o
  -9   1  20       21.39      183.28     51.19 o
  -7   1  20       55.62      160.59     68.43 o
  -5   1  20       20.97       50.14     75.00 o
  -3   1  20      754.11      807.73     88.46 o
  -1   1  20       69.56      149.44     64.39 o
   1   1  20        0.75      -81.84     81.84 o
   3   1  20     1353.32     1382.93     80.67 o
   5   1  20     1702.20     1684.14     86.41 o
   7   1  20        1.08      127.64     67.72 o
 -24   2  20      216.47       25.62    138.09 o
 -22   2  20       84.87      -48.40    130.97 o
 -20   2  20      527.11      603.39    100.87 o
 -18   2  20      223.15      163.91     86.63 o
 -16   2  20      135.10      136.46     76.87 o
 -14   2  20     4410.49     4543.24    147.85 o
 -12   2  20       49.45      149.27     73.82 o
 -10   2  20      396.24      439.68     80.94 o
  -8   2  20       73.98      -91.92    102.50 o
  -6   2  20     2415.74     2604.53    118.56 o
  -4   2  20      105.25      294.88     73.01 o
  -2   2  20     6422.37     6889.49    175.51 o
   0   2  20      450.46      407.75     89.08 o
   2   2  20        7.55      -30.51    115.72 o
   4   2  20      472.55      451.27     94.97 o
   6   2  20      759.58      867.36    108.60 o
 -23   3  20       70.74      -92.53    133.82 o
 -21   3  20      664.89      624.54    102.70 o
 -19   3  20        0.67      -22.78    107.38 o
 -17   3  20     1278.13     1278.98    110.84 o
 -15   3  20     1026.89      979.42     99.85 o
 -13   3  20       33.92      -68.13     99.24 o
 -11   3  20     2062.75     1931.79    112.26 o
  -9   3  20     4567.73     4593.26    149.07 o
  -7   3  20       36.39       87.24    101.48 o
  -5   3  20     1101.77     1243.80    102.09 o
  -3   3  20       69.53      -49.01    118.56 o
  -1   3  20      884.19      912.71     93.96 o
   1   3  20      198.90      423.62     82.77 o
   3   3  20       10.48      -31.73    110.84 o
   5   3  20      220.92      315.22     88.26 o
 -22   4  20      401.27      458.39    101.28 o
 -20   4  20       73.11      -63.25    136.66 o
 -18   4  20       43.91        7.52    106.56 o
 -16   4  20        2.51      101.89    113.07 o
 -14   4  20       88.23       28.27    115.51 o
 -12   4  20      764.06      878.35     92.94 o
 -10   4  20        3.01       61.62    110.63 o
  -8   4  20     2922.29     3110.31    130.16 o
  -6   4  20      312.26      255.84     85.21 o
  -4   4  20      729.48      719.92     92.74 o
  -2   4  20        5.80       50.84    115.72 o
   0   4  20     1338.44     1401.61    111.04 o
   2   4  20     1555.16     1360.33    120.39 o
   4   4  20     1143.91     1170.38    105.34 o
 -23   5  20      259.62      486.66    108.19 o
 -21   5  20        6.33       74.84    138.90 o
 -19   5  20     2046.17     2292.56    130.77 o
 -17   5  20       28.06       30.51     79.92 o
 -15   5  20      122.01      -73.62    158.63 o
 -13   5  20     1747.43     1520.17    126.09 o
 -11   5  20      145.89       42.50    126.29 o
  -9   5  20       35.86      207.84     79.52 o
  -7   5  20     1223.99     1369.89    108.40 o
  -5   5  20       87.15       82.57     83.79 o
  -3   5  20     1892.72     1833.56    121.61 o
  -1   5  20      334.12      289.19    100.67 o
   1   5  20      674.64      697.75    110.84 o
   3   5  20      140.07      473.85    117.34 o
   5   5  20        1.53      105.14     91.11 o
 -20   6  20     1576.06      966.20    137.27 o
 -18   6  20     1624.19     1615.15    120.39 o
 -16   6  20     1447.92     1655.01    114.09 o
 -14   6  20       19.94       52.67    110.84 o
 -12   6  20      549.83      686.16     85.82 o
 -10   6  20     3971.87     4143.01    152.93 o
  -8   6  20      139.60      -14.64    111.24 o
  -6   6  20     2856.71     3150.17    136.26 o
  -4   6  20       25.26        7.52    116.73 o
  -2   6  20      157.20       88.87     83.99 o
   0   6  20       87.50       64.06    118.36 o
   2   6  20     3127.17     3169.28    152.73 o
   4   6  20      259.06       26.23    136.87 o
 -19   7  20       33.61      -50.84    126.29 o
 -17   7  20      899.43     1011.96    110.02 o
 -15   7  20     1548.92     1480.11    122.83 o
 -13   7  20       23.18      -27.05     81.96 o
 -11   7  20      109.49      255.63     87.85 o
  -9   7  20       11.89       22.78     91.11 o
  -7   7  20      223.96      621.90     93.55 o
  -5   7  20        3.57       15.46    131.78 o
  -3   7  20      109.41      110.84    130.56 o
  -1   7  20     1101.25     1272.88    129.95 o
   1   7  20      821.80      618.44    168.80 o
 -18   8  20     1019.15      916.58    141.75 o
 -16   8  20      420.46      225.94    171.44 o
 -14   8  20      649.72      203.98    154.56 o
 -12   8  20      355.85     -152.32    231.43 o
 -10   8  20       69.46     -111.04    111.04 o
  -8   8  20     5577.98     5809.81    190.76 o
  -6   8  20      614.76      356.71    133.21 o
  -4   8  20      115.80     -235.50    235.50 o
  -2   8  20      216.75      317.86    203.57 o
   0   8  20      937.31     1279.39    194.22 o
 -15   9  20     1203.46     1265.35    126.49 o
 -13   9  20        7.95      -50.84    140.53 o
 -11   9  20       38.09      188.12    121.82 o
  -9   9  20      142.20       99.85    133.61 o
  -7   9  20      158.19        8.34    137.68 o
  -5   9  20      208.35       25.42    126.90 o
  -3   9  20        6.28        0.00    135.44 o
 -10  10  20      946.33      578.17    144.80 o
  -8  10  20        2.10       78.91    138.29 o
 -23   1  21     1853.07     1861.74    106.97 o
 -21   1  21     2962.49     3055.44    104.39 o
 -19   1  21       30.03       37.43     84.52 o
 -17   1  21      151.81      169.42     67.59 o
 -15   1  21     1117.34     1132.67    135.44 o
 -13   1  21      960.57      846.84     67.98 o
 -11   1  21     2628.55     2603.85     88.71 o
  -9   1  21     2031.37     1933.20     79.20 o
  -7   1  21       11.25      155.34     48.59 o
  -5   1  21       15.42      -35.59     75.64 o
  -3   1  21      614.04      577.27     65.29 o
  -1   1  21     1027.67     1035.98     75.01 o
   1   1  21     2284.67     2232.89     93.15 o
   3   1  21      906.56      996.24     74.54 o
   5   1  21       78.58     -100.01    100.01 o
 -22   2  21        1.42       24.81    127.51 o
 -20   2  21      429.54      397.99     97.41 o
 -18   2  21      131.03      196.25     82.97 o
 -16   2  21     1669.83     1693.85    112.06 o
 -14   2  21       74.10      138.29     77.89 o
 -12   2  21      389.31      372.57     84.40 o
 -10   2  21        0.35     -110.23    110.23 o
  -8   2  21       13.86       66.70     68.33 o
  -6   2  21        4.78       60.40     71.79 o
  -4   2  21      812.56      992.84     99.45 o
  -2   2  21        1.17     -112.46    119.78 o
   0   2  21     1866.78     1852.88    118.97 o
   2   2  21        0.08     -129.75    129.75 o
   4   2  21       54.00     -128.94    134.02 o
 -23   3  21      151.78      116.33     92.33 o
 -21   3  21      332.06      274.14     97.82 o
 -19   3  21     1126.30     1220.00    113.28 o
 -17   3  21       29.33      -67.72    114.29 o
 -15   3  21      515.83      415.68     94.16 o
 -13   3  21     1612.64     1547.83    102.09 o
 -11   3  21       11.17      105.55     73.21 o
  -9   3  21      311.69      445.99     81.14 o
  -7   3  21     1398.90     1411.17    107.78 o
  -5   3  21      260.89      309.32     80.53 o
  -3   3  21      160.20      343.49     84.19 o
  -1   3  21      561.82      817.95     93.55 o
   1   3  21      870.10      785.20    103.72 o
   3   3  21        7.01      133.82     79.52 o
 -22   4  21     1600.28     1657.85    128.53 o
 -20   4  21       10.01      -65.28    125.68 o
 -18   4  21       70.34      -39.05    112.06 o
 -16   4  21        0.48      105.75     78.91 o
 -14   4  21     1144.24     1229.56    104.73 o
 -12   4  21       31.11       -7.32    111.85 o
 -10   4  21     2782.89     2503.25    130.16 o
  -8   4  21      220.60       50.44    119.78 o
  -6   4  21     2367.04     2356.42    123.24 o
  -4   4  21       26.14      115.31     75.86 o
  -2   4  21     1040.40     1061.58    100.67 o
   0   4  21      640.16      608.68     96.19 o
   2   4  21      827.34      823.23     99.24 o
 -21   5  21      167.83       29.90     95.38 o
 -19   5  21      209.00      367.89     86.23 o
 -17   5  21      511.67      555.60     94.36 o
 -15   5  21     1362.71     1469.54    115.92 o
 -13   5  21        5.92       29.90    114.09 o
 -11   5  21      403.33      448.02     83.18 o
  -9   5  21      288.96      169.81     86.63 o
  -7   5  21       23.38      208.25     74.84 o
  -5   5  21     1664.46     1685.11    117.14 o
  -3   5  21     1728.66     1824.21    120.60 o
  -1   5  21       67.78       55.93    107.58 o
   1   5  21      177.89      116.53    132.80 o
 -20   6  21      322.47      163.30    101.07 o
 -18   6  21      300.81      359.55     95.79 o
 -16   6  21      998.51     1168.75    110.84 o
 -14   6  21       59.77       70.37    114.09 o
 -12   6  21       17.47        0.00    116.12 o
 -10   6  21        0.17     -126.09    126.09 o
  -8   6  21       55.87       61.21     83.18 o
  -6   6  21       85.47      112.26     82.57 o
  -4   6  21       75.93       70.98     87.04 o
  -2   6  21      399.04      478.52     91.92 o
   0   6  21     1130.66     1058.53    107.38 o
 -17   7  21     1505.98     1565.32    125.88 o
 -15   7  21     1181.97     1105.71    112.67 o
 -13   7  21     2290.74     2297.85    127.71 o
 -11   7  21      119.40       -7.93    121.21 o
  -9   7  21      291.27      436.02     81.35 o
  -7   7  21     1157.80     1080.70    111.04 o
  -5   7  21     2333.54     2468.88    129.14 o
  -3   7  21     1598.40     1511.43    119.99 o
  -1   7  21       18.02      -51.25    114.50 o
 -16   8  21      483.22      582.24    105.95 o
 -14   8  21        5.17      101.28    118.77 o
 -12   8  21      287.36       49.83    128.73 o
 -10   8  21       60.77       41.28    122.83 o
  -8   8  21       46.68       82.77    112.26 o
  -6   8  21      277.61      367.89     89.69 o
  -4   8  21        8.49     -119.17    129.75 o
  -9   9  21       39.16      125.27     83.18 o
 -22   0  22      593.61      504.56     99.65 o
 -20   0  22     2936.19     3161.96    148.66 o
 -18   0  22       18.02       39.25    121.41 o
 -16   0  22     4798.37     4671.97    161.07 o
 -14   0  22     1285.81     1155.54    107.99 o
 -12   0  22     1105.01     1171.40    101.68 o
 -10   0  22     1829.89     1929.96    109.82 o
  -8   0  22     4162.69     4201.98    146.42 o
  -6   0  22     4169.09     4145.04    154.97 o
  -4   0  22        5.58       37.83    120.19 o
  -2   0  22     2388.82     2257.38    134.22 o
   0   0  22     2606.56     2211.83    138.70 o
   2   0  22     2900.36     2819.29    147.44 o
 -21   1  22      295.00      346.25     66.19 o
 -19   1  22      580.73      559.59     71.01 o
 -17   1  22      231.72      152.59     98.74 o
 -15   1  22        0.36      -52.67     83.39 o
 -13   1  22     2081.33     2201.37     99.75 o
 -11   1  22     2249.96     2443.51     89.01 o
  -9   1  22      123.87      114.34    162.80 o
  -7   1  22      166.68      -24.70     85.17 o
  -5   1  22      169.49      213.72     59.42 o
  -3   1  22      350.63      482.79    121.61 o
  -1   1  22      259.43      312.86     63.27 o
   1   1  22      140.06      243.37     62.53 o
 -22   2  22      318.90      414.67     95.18 o
 -20   2  22        1.63      -90.91    119.99 o
 -18   2  22     4690.90     4711.62    170.63 o
 -16   2  22       64.83      107.78    113.68 o
 -14   2  22      384.72      319.69     87.04 o
 -12   2  22      147.50       96.40    117.95 o
 -10   2  22        8.34      147.44     75.45 o
  -8   2  22     1255.03     1247.66    110.43 o
  -6   2  22      866.10     1035.75     96.40 o
  -4   2  22     1530.27     1481.33    111.45 o
  -2   2  22     2938.42     2659.24    137.07 o
   0   2  22     1562.16     1541.32    119.38 o
   2   2  22      685.42      769.14    107.78 o
 -21   3  22      183.70       76.87    124.87 o
 -19   3  22       44.15     -128.53    128.53 o
 -17   3  22      798.13      931.22    104.12 o
 -15   3  22        9.81      115.72     75.04 o
 -13   3  22       21.29       60.60    106.97 o
 -11   3  22     1262.33     1330.64    106.36 o
  -9   3  22     2267.59     2300.29    124.87 o
  -7   3  22      302.73      324.98     86.02 o
  -5   3  22      142.41       38.44    126.29 o
  -3   3  22      118.50       67.11     78.50 o
  -1   3  22      534.47      404.50     97.21 o
   1   3  22        8.06      -51.05    117.95 o
 -20   4  22      205.87      217.40     95.38 o
 -18   4  22        1.79      -57.55    107.99 o
 -16   4  22     1464.47     1517.73    120.19 o
 -14   4  22      212.89      323.35     84.19 o
 -12   4  22      703.65      637.56     97.62 o
 -10   4  22       20.47       22.98    116.12 o
  -8   4  22       90.65      249.33     79.11 o
  -6   4  22     2379.54     2340.36    130.77 o
  -4   4  22      993.83      993.04    103.31 o
  -2   4  22      680.49      834.62    105.55 o
   0   4  22      211.97      169.81     91.52 o
 -19   5  22      565.68      697.55    103.92 o
 -17   5  22        1.40       99.45     84.80 o
 -15   5  22      872.23      920.04    105.14 o
 -13   5  22      512.92      491.54     88.87 o
 -11   5  22        9.52      -54.91    115.11 o
  -9   5  22       10.57        0.00    110.43 o
  -7   5  22     1092.07     1037.38    101.48 o
  -5   5  22      179.25      245.67     87.65 o
  -3   5  22      297.42      251.77     91.72 o
  -1   5  22       19.71      102.29     84.80 o
 -16   6  22      479.36      424.84     90.91 o
 -14   6  22     2771.08     2726.35    143.78 o
 -12   6  22      118.55     -122.02    126.70 o
 -10   6  22      219.35      121.41    124.66 o
  -8   6  22     2363.27     2319.00    135.65 o
  -6   6  22      207.89      143.98     85.41 o
  -4   6  22     1971.91     2046.90    136.05 o
  -2   6  22      541.56      500.28    104.12 o
 -15   7  22      535.50      434.39    103.72 o
 -13   7  22      292.97      313.19     90.50 o
 -11   7  22       56.69       41.89    117.75 o
  -9   7  22       32.17       92.33     84.40 o
  -7   7  22       35.24      -16.88    120.19 o
  -5   7  22      514.42      472.22    103.72 o
 -19   1  23      164.23      -13.18    118.16 o
 -17   1  23      671.01      596.42     70.88 o
 -15   1  23     1397.20     1458.72     79.03 o
 -13   1  23     1091.95     1132.33     75.70 o
 -11   1  23       45.79      -20.27     97.41 o
  -9   1  23      283.80      314.17     99.55 o
  -7   1  23     1767.13     1855.88     82.94 o
  -5   1  23      626.14      637.64     65.93 o
  -3   1  23     1561.08     1647.96     83.43 o
  -1   1  23     1225.73     1412.90    103.01 o
 -18   2  23       71.79       42.71     88.06 o
 -16   2  23      706.42      594.65    110.02 o
 -14   2  23      148.22      118.16     83.99 o
 -12   2  23        0.00      217.60     78.91 o
 -10   2  23       63.78        8.13    118.36 o
  -8   2  23      625.74      610.10     99.65 o
  -6   2  23      310.48      274.75     87.65 o
  -4   2  23     1167.79      872.24    121.41 o
  -2   2  23       27.92     -140.73    140.73 o
 -19   3  23      129.01       35.18    135.85 o
 -17   3  23     1484.85     1583.62    121.00 o
 -15   3  23      928.26      821.40    110.84 o
 -13   3  23      353.28      472.02     87.85 o
 -11   3  23     1622.76     1723.95    120.80 o
  -9   3  23      855.63      714.23    104.94 o
  -7   3  23       99.56     -121.00    121.00 o
  -5   3  23      403.70      298.14    100.67 o
  -3   3  23      233.37      293.05     93.35 o
 -18   4  23        1.83      -97.01    131.78 o
 -16   4  23       32.48       94.57    131.17 o
 -14   4  23     1762.37     1731.27    119.17 o
 -12   4  23        0.18     -119.58    119.58 o
 -10   4  23     1153.25     1175.47    118.36 o
  -8   4  23       19.70     -137.27    137.27 o
  -6   4  23     1219.59     1275.12    111.85 o
  -4   4  23       12.40     -121.00    121.00 o
 -15   5  23        8.72      160.86     88.67 o
 -13   5  23     1231.62     1388.80    118.36 o
 -11   5  23       17.47     -124.87    124.87 o
  -9   5  23      599.85      814.28    101.68 o
  -7   5  23     2431.66     2698.89    142.76 o
  -5   5  23       19.10       34.98    122.63 o
 -12   6  23        1.21        0.00    121.61 o
 -10   6  23      173.42       87.65     91.31 o
  -8   6  23       11.89       96.80     83.38 o
 -16   0  24     1509.05     1581.59    130.16 o
 -14   0  24      369.68      538.11     91.31 o
 -12   0  24     2591.76     2869.93    145.81 o
 -10   0  24       31.24        8.54    127.92 o
  -8   0  24      582.29      558.04    104.73 o
  -6   0  24        3.14       43.32    121.41 o
 -17   1  24      507.63      582.10     73.99 o
 -15   1  24       89.96      135.50     70.25 o
 -13   1  24       44.72       10.95    115.00 o
 -11   1  24       36.65       27.10     85.51 o
  -9   1  24      784.46      761.99     73.41 o
  -7   1  24      944.39      954.68    111.85 o
  -5   1  24        0.50       -2.19     92.72 o
 -16   2  24      836.74      877.94    112.46 o
 -14   2  24      594.49      418.73    104.12 o
 -12   2  24      116.38      124.05     92.53 o
 -10   2  24     1118.92     1171.19    119.58 o
  -8   2  24        5.37     -142.56    142.56 o
  -6   2  24      342.36      341.05     92.74 o
 -15   3  24      468.14      418.53     98.23 o
 -13   3  24      193.81       95.58    125.68 o
 -11   3  24     2199.76     2077.40    133.61 o
  -9   3  24      937.10      659.93    108.19 o
  -7   3  24       31.50       26.44    135.24 o
 -12   4  24      143.51      136.87     98.02 o
 -10   4  24      434.71      251.36    103.92 o
 
